# Supplementary material for: Toward optimizing diversifying base editors for high-throughput mutational scanning studies
Source: Nucleic Acids Res. 2025 Jul 4;53(12):gkaf620. doi: 10.1093/nar/gkaf620 (PMC12231578; doi:10.1093/nar/gkaf620)
Supplement: gkaf620_Supplemental_Files [file gkaf620_supplemental_files.zip]

Archive with 4 entries (4 files):
- Schwartz_etal_NAR_Supp_Rev1.pdf
- SupplementaryTableS1_OligoDesign.xlsx
- SupplementaryTableS2_Constructs.xlsx
- SupplementaryTableS3_SampleList.xlsx
