# Supplementary material for: Toward optimizing diversifying base editors for high-throughput mutational scanning studies
Source: Nucleic Acids Res. 2025 Jul 4;53(12):gkaf620. doi: 10.1093/nar/gkaf620 (PMC12231578; doi:10.1093/nar/gkaf620)
Supplement: gkaf620_Supplemental_Files [file gkaf620_supplemental_files.zip › SupplementaryTableS1_OligoDesign.xlsx]

## Sheet: GH_sensor_small_align
Oligo_ID	Top(1)/Bottom(0)	On-Target(1)/Scrambled(0)	Target Site	sgRNA	Sequence
CXSensor_hu6_Small_0001	0	1	TGTAACAGCTTCAAGTAGTTGCGTATGGACGTGACATATATCGCGGGTTGGGGCCACCCGTCATGGTAAAGCTATTCGCAGCCTGGTACATCTGTGACGACCCGGGATC	CGTGACATATATCGCGGGTT	CGTTCTAAACGGCTAGATGCTCGGTCTCACACCGCGTGACATATATCGCGGGTTGTTTGGAGACGGGATACCGTCTCTGATCCCGGGTCGTCACAGATGTACCAGGCTGCGAATAGCTTTACCATGACGGGTGGCCCCAACCCGCGATATATGTCACGTCCATACGCAACTACTTGAAGCTGTTACAGAGGGCGCTAAGCGGGGAAAGGGGAAAGACAGACT
CXSensor_hu6_Small_0002	1	1	TTCTCCTTAAAGCGGTTAGGTTAACACCTATTAAGAGAGCAGACCGCCGACTAACGTACATTCGCGGCGCAATGGCTGTAGGCGGTCACTAGCTTCCCCCGTGTGGATC	CGCCGCGAATGTACGTTAGT	CGTTCTAAACGGCTAGATGCTCGGTCTCACACCGCGCCGCGAATGTACGTTAGTGTTTGGAGACGGGATACCGTCTCTGATCCACACGGGGGAAGCTAGTGACCGCCTACAGCCATTGCGCCGCGAATGTACGTTAGTCGGCGGTCTGCTCTCTTAATAGGTGTTAACCTAACCGCTTTAAGGAGAAGAGGGCGCTAAGCGGGGAAAGGGGAAAGACAGACT
CXSensor_hu6_Small_0003	0	1	GCTCATCCCCAAAGTTTATCGGGATAGAATGCGCGCATCATGCTACGAGCGGGAAGATAGATACTGCCACCCAGCTTGACTGTTCAGGCTTGACTGTCAGCGGCGGATC	TGCGCGCATCATGCTACGAG	CGTTCTAAACGGCTAGATGCTCGGTCTCACACCGTGCGCGCATCATGCTACGAGGTTTGGAGACGGGATACCGTCTCTGATCCGCCGCTGACAGTCAAGCCTGAACAGTCAAGCTGGGTGGCAGTATCTATCTTCCCGCTCGTAGCATGATGCGCGCATTCTATCCCGATAAACTTTGGGGATGAGCGAGGGCGCTAAGCGGGGAAAGGGGAAAGACAGACT
CXSensor_hu6_Small_0005	0	1	AACTCACGCAAGAGTACGAGATTGGAGGTAAGATTCGCCATCCGTACGCAGGTGTCGACTGGAATTCGTGCCACTCTCCGCCGCTTCACGTACGAAGCATTGATGGATC	AAGATTCGCCATCCGTACGC	CGTTCTAAACGGCTAGATGCTCGGTCTCACACCGAAGATTCGCCATCCGTACGCGTTTGGAGACGGGATACCGTCTCTGATCCATCAATGCTTCGTACGTGAAGCGGCGGAGAGTGGCACGAATTCCAGTCGACACCTGCGTACGGATGGCGAATCTTACCTCCAATCTCGTACTCTTGCGTGAGTTGAGGGCGCTAAGCGGGGAAAGGGGAAAGACAGACT
CXSensor_hu6_Small_0006	1	1	CGATCCCGGCACAGCCGCAGAAAGGTCATGTGCTGGAGCTTGCTTCCCAGATCGACGCTTATCGAAACAGCGCGTATAATTTTAGTACTAATACGATCAATTCGGGATC	TGTTTCGATAAGCGTCGATC	CGTTCTAAACGGCTAGATGCTCGGTCTCACACCGTGTTTCGATAAGCGTCGATCGTTTGGAGACGGGATACCGTCTCTGATCCCGAATTGATCGTATTAGTACTAAAATTATACGCGCTGTTTCGATAAGCGTCGATCTGGGAAGCAAGCTCCAGCACATGACCTTTCTGCGGCTGTGCCGGGATCGGAGGGCGCTAAGCGGGGAAAGGGGAAAGACAGACT
CXSensor_hu6_Small_0007	0	1	CCCTGGCCTTCTGGAGCGGATAGACCTTCACCTCTGCGCGACGAACGTCGGGTAAGCAAGCGGACTACAATGGTATCTCACTCATGGTTCCTAATAGTGGACGAGGATC	ACCTCTGCGCGACGAACGTC	CGTTCTAAACGGCTAGATGCTCGGTCTCACACCGACCTCTGCGCGACGAACGTCGTTTGGAGACGGGATACCGTCTCTGATCCTCGTCCACTATTAGGAACCATGAGTGAGATACCATTGTAGTCCGCTTGCTTACCCGACGTTCGTCGCGCAGAGGTGAAGGTCTATCCGCTCCAGAAGGCCAGGGGAGGGCGCTAAGCGGGGAAAGGGGAAAGACAGACT
CXSensor_hu6_Small_0008	1	1	AGAGTAAGGGAAAACCTCCTGCAGCGGTCTGATGACGTGCCCACGCCCAAACACGTATCGGGTGGGCCGCTGGATTTGATGATTACCGCTTTAATCACCCGTAAGGATC	CGGCCCACCCGATACGTGTT	CGTTCTAAACGGCTAGATGCTCGGTCTCACACCGCGGCCCACCCGATACGTGTTGTTTGGAGACGGGATACCGTCTCTGATCCTTACGGGTGATTAAAGCGGTAATCATCAAATCCAGCGGCCCACCCGATACGTGTTTGGGCGTGGGCACGTCATCAGACCGCTGCAGGAGGTTTTCCCTTACTCTGAGGGCGCTAAGCGGGGAAAGGGGAAAGACAGACT
CXSensor_hu6_Small_0009	0	1	AGCGGTCAACCCAATTCGATCATGTAGTTCGGGCCGCATATCGAGCGTGAGGCGTTAAGAATTATCGTCGCTAACAGATGCGGGTGCTAGCCTTCGAGCCCGTCGGATC	CGGGCCGCATATCGAGCGTG	CGTTCTAAACGGCTAGATGCTCGGTCTCACACCGCGGGCCGCATATCGAGCGTGGTTTGGAGACGGGATACCGTCTCTGATCCGACGGGCTCGAAGGCTAGCACCCGCATCTGTTAGCGACGATAATTCTTAACGCCTCACGCTCGATATGCGGCCCGAACTACATGATCGAATTGGGTTGACCGCTGAGGGCGCTAAGCGGGGAAAGGGGAAAGACAGACT
CXSensor_hu6_Small_0010	1	1	TCCTCTGTGCGTATCAGCCAACTTGTACTGATTCAATGCGACATAACCTACTTCGCGATTTCCGTACTTCGGAGTAACCGTCCTGAGGGAGCTGAAAATGCGCTGGATC	AAGTACGGAAATCGCGAAGT	CGTTCTAAACGGCTAGATGCTCGGTCTCACACCGAAGTACGGAAATCGCGAAGTGTTTGGAGACGGGATACCGTCTCTGATCCAGCGCATTTTCAGCTCCCTCAGGACGGTTACTCCGAAGTACGGAAATCGCGAAGTAGGTTATGTCGCATTGAATCAGTACAAGTTGGCTGATACGCACAGAGGAGAGGGCGCTAAGCGGGGAAAGGGGAAAGACAGACT
CXSensor_hu6_Small_0011	0	1	GGAGTCCGACGATTCTCAGCATAAGTGCCCTTTCTCGTCCGCGACTTCACGGCCAAATAACAGTCTTCGGTGCGGGTGTCCGTGCAAAATTACGATCTGTCCAAGGATC	CTTTCTCGTCCGCGACTTCA	CGTTCTAAACGGCTAGATGCTCGGTCTCACACCGCTTTCTCGTCCGCGACTTCAGTTTGGAGACGGGATACCGTCTCTGATCCTTGGACAGATCGTAATTTTGCACGGACACCCGCACCGAAGACTGTTATTTGGCCGTGAAGTCGCGGACGAGAAAGGGCACTTATGCTGAGAATCGTCGGACTCCGAGGGCGCTAAGCGGGGAAAGGGGAAAGACAGACT
CXSensor_hu6_Small_0012	1	1	TCCGAAGGCCCGAATACTGTGAGACTGTTCCTGTGATCTGGACACCCCGGTACGTGAACACTTCGCGGTACATATTTAGACAGACAAGTGGGCTTACGGCCGCTGGATC	ACCGCGAAGTGTTCACGTAC	CGTTCTAAACGGCTAGATGCTCGGTCTCACACCGACCGCGAAGTGTTCACGTACGTTTGGAGACGGGATACCGTCTCTGATCCAGCGGCCGTAAGCCCACTTGTCTGTCTAAATATGTACCGCGAAGTGTTCACGTACCGGGGTGTCCAGATCACAGGAACAGTCTCACAGTATTCGGGCCTTCGGAGAGGGCGCTAAGCGGGGAAAGGGGAAAGACAGACT
CXSensor_hu6_Small_0016	1	1	GCAAGTTGCCCAGAGTTAAGCTGTCCGAGCTCACCCACTAGCGTAGCCCTTTCGTCGGAAGTACGTATGATAGTCCTTAATCTCAGGTGATTGATTGCAATGAGGGATC	CATACGTACTTCCGACGAAA	CGTTCTAAACGGCTAGATGCTCGGTCTCACACCGCATACGTACTTCCGACGAAAGTTTGGAGACGGGATACCGTCTCTGATCCCTCATTGCAATCAATCACCTGAGATTAAGGACTATCATACGTACTTCCGACGAAAGGGCTACGCTAGTGGGTGAGCTCGGACAGCTTAACTCTGGGCAACTTGCGAGGGCGCTAAGCGGGGAAAGGGGAAAGACAGACT
CXSensor_hu6_Small_0017	0	1	AAGCGCTAAGTGCTCCGTACTTATCGTGTAGCTCGCCCATATCTTGCGGTGGAAGCCGTTTCTCTTCGTAGCGTTATAAATCAGGGAGGCACACCGCGCGTACGGGATC	AGCTCGCCCATATCTTGCGG	CGTTCTAAACGGCTAGATGCTCGGTCTCACACCGAGCTCGCCCATATCTTGCGGGTTTGGAGACGGGATACCGTCTCTGATCCCGTACGCGCGGTGTGCCTCCCTGATTTATAACGCTACGAAGAGAAACGGCTTCCACCGCAAGATATGGGCGAGCTACACGATAAGTACGGAGCACTTAGCGCTTGAGGGCGCTAAGCGGGGAAAGGGGAAAGACAGACT
CXSensor_hu6_Small_0018	1	1	CGGTTGCACTAATGGTCGGACCTGTTAGCGGAACATATGAGCGGTTCCCTTAATTCGCTACGACCGCCTCCACCTCGCTAATTTCGTGAGAATCAGCCGAACATGGATC	AGGCGGTCGTAGCGAATTAA	CGTTCTAAACGGCTAGATGCTCGGTCTCACACCGAGGCGGTCGTAGCGAATTAAGTTTGGAGACGGGATACCGTCTCTGATCCATGTTCGGCTGATTCTCACGAAATTAGCGAGGTGGAGGCGGTCGTAGCGAATTAAGGGAACCGCTCATATGTTCCGCTAACAGGTCCGACCATTAGTGCAACCGGAGGGCGCTAAGCGGGGAAAGGGGAAAGACAGACT
CXSensor_hu6_Small_0020	1	1	TAGTGAATGCTTCCCCGCGCCTAAAGTTTACTTGAGGGCTTGATCCCCACTTACGCGATCCGGCCATTCCCAGAACACCAGTTTGTATAAAGTGCCGTGACAGAGGATC	GAATGGCCGGATCGCGTAAG	CGTTCTAAACGGCTAGATGCTCGGTCTCACACCGGAATGGCCGGATCGCGTAAGGTTTGGAGACGGGATACCGTCTCTGATCCTCTGTCACGGCACTTTATACAAACTGGTGTTCTGGGAATGGCCGGATCGCGTAAGTGGGGATCAAGCCCTCAAGTAAACTTTAGGCGCGGGGAAGCATTCACTAGAGGGCGCTAAGCGGGGAAAGGGGAAAGACAGACT
CXSensor_hu6_Small_0022	1	1	ATACGCTAACCGTATAGATGCACACAGACAGGTTTTCCCGAGAACACCGCATATCGTATAAGGCGGTATGCTACATGAGTGCTCTACCATTGGTGGCGTTGGCTGGATC	ATACCGCCTTATACGATATG	CGTTCTAAACGGCTAGATGCTCGGTCTCACACCGATACCGCCTTATACGATATGGTTTGGAGACGGGATACCGTCTCTGATCCAGCCAACGCCACCAATGGTAGAGCACTCATGTAGCATACCGCCTTATACGATATGCGGTGTTCTCGGGAAAACCTGTCTGTGTGCATCTATACGGTTAGCGTATGAGGGCGCTAAGCGGGGAAAGGGGAAAGACAGACT
CXSensor_hu6_Small_0023	0	1	TGTACCGTACGGTGCAGAAGGTGAACGTGAATAGTAAAAGCGCGCGATGTGGTCGTGCAAGAAGCACCAAGTGTCTGTCTAGTCTCTATCACCTCTGTCTAAGCGGATC	AATAGTAAAAGCGCGCGATG	CGTTCTAAACGGCTAGATGCTCGGTCTCACACCGAATAGTAAAAGCGCGCGATGGTTTGGAGACGGGATACCGTCTCTGATCCGCTTAGACAGAGGTGATAGAGACTAGACAGACACTTGGTGCTTCTTGCACGACCACATCGCGCGCTTTTACTATTCACGTTCACCTTCTGCACCGTACGGTACAGAGGGCGCTAAGCGGGGAAAGGGGAAAGACAGACT
CXSensor_hu6_Small_0024	1	1	TTAAAGGCTCCGCCCAAGGGAATTGGTATACTTTTCGGGCTGTCATCCCTTGAACGAGCCGGCCGAAGGTCCTCCGTGTCAGGACAACAAAGAGAGGAATCCTTGGATC	CCTTCGGCCGGCTCGTTCAA	CGTTCTAAACGGCTAGATGCTCGGTCTCACACCGCCTTCGGCCGGCTCGTTCAAGTTTGGAGACGGGATACCGTCTCTGATCCAAGGATTCCTCTCTTTGTTGTCCTGACACGGAGGACCTTCGGCCGGCTCGTTCAAGGGATGACAGCCCGAAAAGTATACCAATTCCCTTGGGCGGAGCCTTTAAGAGGGCGCTAAGCGGGGAAAGGGGAAAGACAGACT
CXSensor_hu6_Small_0025	0	1	GAAGCACGCTCTAATCTTACAGCACCAGGACTTCGCCTATCCGACCGCTGGGAGTTTCCAGTTTTCAACCAGCAACCGTGGAGCTGCGTTTTGAGATAGGATGTGGATC	ACTTCGCCTATCCGACCGCT	CGTTCTAAACGGCTAGATGCTCGGTCTCACACCGACTTCGCCTATCCGACCGCTGTTTGGAGACGGGATACCGTCTCTGATCCACATCCTATCTCAAAACGCAGCTCCACGGTTGCTGGTTGAAAACTGGAAACTCCCAGCGGTCGGATAGGCGAAGTCCTGGTGCTGTAAGATTAGAGCGTGCTTCGAGGGCGCTAAGCGGGGAAAGGGGAAAGACAGACT
CXSensor_hu6_Small_0026	1	1	GTACATGCTCAATCTTTCGCGCTGGCCACTCAAGGATTATGCGAAGCCCATACGATGAGCGCGCGAGTATTACGTGAGAGCCCAAGCCAAGTACCTATTAGGCGGGATC	TACTCGCGCGCTCATCGTAT	CGTTCTAAACGGCTAGATGCTCGGTCTCACACCGTACTCGCGCGCTCATCGTATGTTTGGAGACGGGATACCGTCTCTGATCCCGCCTAATAGGTACTTGGCTTGGGCTCTCACGTAATACTCGCGCGCTCATCGTATGGGCTTCGCATAATCCTTGAGTGGCCAGCGCGAAAGATTGAGCATGTACGAGGGCGCTAAGCGGGGAAAGGGGAAAGACAGACT
CXSensor_hu6_Small_0027	0	1	CGGATCTTCGACCCGACGCGGCGAACACAACATCGGGAACGATGCGATTTGGGGGAGGGTTAAGACGCGGCACTTCTTCTTTTTATAATACGAAAGCATTTTCCGGATC	ACATCGGGAACGATGCGATT	CGTTCTAAACGGCTAGATGCTCGGTCTCACACCGACATCGGGAACGATGCGATTGTTTGGAGACGGGATACCGTCTCTGATCCGGAAAATGCTTTCGTATTATAAAAAGAAGAAGTGCCGCGTCTTAACCCTCCCCCAAATCGCATCGTTCCCGATGTTGTGTTCGCCGCGTCGGGTCGAAGATCCGGAGGGCGCTAAGCGGGGAAAGGGGAAAGACAGACT
CXSensor_hu6_Small_0028	1	1	CCACACATTGTTGGCGCGCCCAGCGTGACGACAGTTGGAGTGGCTCCCGTCAGTATTCTGCGCGACGCTCGTTAGAAAACTAGTCTTAGACCTAATTTGTGAACGGATC	AGCGTCGCGCAGAATACTGA	CGTTCTAAACGGCTAGATGCTCGGTCTCACACCGAGCGTCGCGCAGAATACTGAGTTTGGAGACGGGATACCGTCTCTGATCCGTTCACAAATTAGGTCTAAGACTAGTTTTCTAACGAGCGTCGCGCAGAATACTGACGGGAGCCACTCCAACTGTCGTCACGCTGGGCGCGCCAACAATGTGTGGGAGGGCGCTAAGCGGGGAAAGGGGAAAGACAGACT
CXSensor_hu6_Small_0030	1	1	ATGTTGACTGCCTTAAAGCTTATAGAGTTTCCTTAAGCCGCGGCGCCCCAACACCGATATCTCGCGCCTCGCTATAATACAGACTGTCGGGCTGCGCACACAAAGGATC	AGGCGCGAGATATCGGTGTT	CGTTCTAAACGGCTAGATGCTCGGTCTCACACCGAGGCGCGAGATATCGGTGTTGTTTGGAGACGGGATACCGTCTCTGATCCTTTGTGTGCGCAGCCCGACAGTCTGTATTATAGCGAGGCGCGAGATATCGGTGTTGGGGCGCCGCGGCTTAAGGAAACTCTATAAGCTTTAAGGCAGTCAACATGAGGGCGCTAAGCGGGGAAAGGGGAAAGACAGACT
CXSensor_hu6_Small_0031	0	1	TCGTGCAAAAAGCTATTTACGTTTTTCCAGCTCGGACAAGGCGCGAACACGGCTCAAACGGTCAATGGGATGGGGCCGCCCGGAGCTCTGCTACTAGAGCGTATGGATC	GCTCGGACAAGGCGCGAACA	CGTTCTAAACGGCTAGATGCTCGGTCTCACACCGGCTCGGACAAGGCGCGAACAGTTTGGAGACGGGATACCGTCTCTGATCCATACGCTCTAGTAGCAGAGCTCCGGGCGGCCCCATCCCATTGACCGTTTGAGCCGTGTTCGCGCCTTGTCCGAGCTGGAAAAACGTAAATAGCTTTTTGCACGAGAGGGCGCTAAGCGGGGAAAGGGGAAAGACAGACT
CXSensor_hu6_Small_0032	1	1	TACCACTTGGTCAAAGTCCTTAACCCCGTCCGAGTCATAGGATTTACCCGACGCCCCGCTACGGTACCCATTGTATGGGCTAGAGAAGGAACCGGCTGTGCTCCGGATC	GGGTACCGTAGCGGGGCGTC	CGTTCTAAACGGCTAGATGCTCGGTCTCACACCGGGGTACCGTAGCGGGGCGTCGTTTGGAGACGGGATACCGTCTCTGATCCGGAGCACAGCCGGTTCCTTCTCTAGCCCATACAATGGGTACCGTAGCGGGGCGTCGGGTAAATCCTATGACTCGGACGGGGTTAAGGACTTTGACCAAGTGGTAGAGGGCGCTAAGCGGGGAAAGGGGAAAGACAGACT
CXSensor_hu6_Small_0033	0	1	TAATAAGCCTTGCTTGATCGACGAACTCCAAAGACTAGCGTAATCGTATAGGAACGTCTGGTTGAGCTTTGTGGACGTCCAGTCGGCTAACATAGACCACGGAGGGATC	AAAGACTAGCGTAATCGTAT	CGTTCTAAACGGCTAGATGCTCGGTCTCACACCGAAAGACTAGCGTAATCGTATGTTTGGAGACGGGATACCGTCTCTGATCCCTCCGTGGTCTATGTTAGCCGACTGGACGTCCACAAAGCTCAACCAGACGTTCCTATACGATTACGCTAGTCTTTGGAGTTCGTCGATCAAGCAAGGCTTATTAGAGGGCGCTAAGCGGGGAAAGGGGAAAGACAGACT
CXSensor_hu6_Small_0034	1	1	GGTCATCGCCGGTAAGGGGATTGTAGGCCTACACAACTGCTTAATGCCGTGTTCGCGCGCCTAGAAATTTTTCTCCAACGCATCCCAACTAGATTAGAGTCAGTGGATC	AATTTCTAGGCGCGCGAACA	CGTTCTAAACGGCTAGATGCTCGGTCTCACACCGAATTTCTAGGCGCGCGAACAGTTTGGAGACGGGATACCGTCTCTGATCCACTGACTCTAATCTAGTTGGGATGCGTTGGAGAAAAATTTCTAGGCGCGCGAACACGGCATTAAGCAGTTGTGTAGGCCTACAATCCCCTTACCGGCGATGACCGAGGGCGCTAAGCGGGGAAAGGGGAAAGACAGACT
CXSensor_hu6_Small_0035	0	1	CTTATAATGTCGTCGCGCGAAAGATCGACCCTCGAACCCGTTAATCCGGCGGGCGGGTCCGTCAAGATCAAATATCTCCGGTCCATACTGTACGATGTACGTGTGGATC	CCTCGAACCCGTTAATCCGG	CGTTCTAAACGGCTAGATGCTCGGTCTCACACCGCCTCGAACCCGTTAATCCGGGTTTGGAGACGGGATACCGTCTCTGATCCACACGTACATCGTACAGTATGGACCGGAGATATTTGATCTTGACGGACCCGCCCGCCGGATTAACGGGTTCGAGGGTCGATCTTTCGCGCGACGACATTATAAGGAGGGCGCTAAGCGGGGAAAGGGGAAAGACAGACT
CXSensor_hu6_Small_0036	1	1	GTAGAAATATCATAGGCTCCAAGCGCGTGTAACAGTCCTTCATACACCTCGATCAAGAAGATCGCGCACTTCGAGTCTCGGTATGATTTCGGCCTACCAACGGGGGATC	GTGCGCGATCTTCTTGATCG	CGTTCTAAACGGCTAGATGCTCGGTCTCACACCGGTGCGCGATCTTCTTGATCGGTTTGGAGACGGGATACCGTCTCTGATCCCCCGTTGGTAGGCCGAAATCATACCGAGACTCGAAGTGCGCGATCTTCTTGATCGAGGTGTATGAAGGACTGTTACACGCGCTTGGAGCCTATGATATTTCTACGAGGGCGCTAAGCGGGGAAAGGGGAAAGACAGACT
CXSensor_hu6_Small_0037	0	1	CCGCTAGAGGTCCACCATCTATCACGACACGTGTACGGTCCGCGAACCAGGGCTAGCAGTGGTTTAACATGCCGGAGTATTTTAACAGGGATGTGGGTACCTATGGATC	CGTGTACGGTCCGCGAACCA	CGTTCTAAACGGCTAGATGCTCGGTCTCACACCGCGTGTACGGTCCGCGAACCAGTTTGGAGACGGGATACCGTCTCTGATCCATAGGTACCCACATCCCTGTTAAAATACTCCGGCATGTTAAACCACTGCTAGCCCTGGTTCGCGGACCGTACACGTGTCGTGATAGATGGTGGACCTCTAGCGGGAGGGCGCTAAGCGGGGAAAGGGGAAAGACAGACT
CXSensor_hu6_Small_0038	1	1	ATCGGCAATCGCCCGGCGATGGAGGTGCTGCACTTACCCTGTAAATCCAGGCGACGGTGGATGCGTAAACCCCACGAATTGAAAGTTTTATCGTTCCGAATAGTGGATC	TTTACGCATCCACCGTCGCC	CGTTCTAAACGGCTAGATGCTCGGTCTCACACCGTTTACGCATCCACCGTCGCCGTTTGGAGACGGGATACCGTCTCTGATCCACTATTCGGAACGATAAAACTTTCAATTCGTGGGGTTTACGCATCCACCGTCGCCTGGATTTACAGGGTAAGTGCAGCACCTCCATCGCCGGGCGATTGCCGATGAGGGCGCTAAGCGGGGAAAGGGGAAAGACAGACT
CXSensor_hu6_Small_0039	0	1	CAGGGATTAGCTAGTCAGCAGGTTCATCTGACGAGCCGGTGAACGCAAAAGGTTCGTTGACGCGATGGCTGAAAGAGTGCTCACCGCTGCTTCTAACCCCAGAAGGATC	GACGAGCCGGTGAACGCAAA	CGTTCTAAACGGCTAGATGCTCGGTCTCACACCGGACGAGCCGGTGAACGCAAAGTTTGGAGACGGGATACCGTCTCTGATCCTTCTGGGGTTAGAAGCAGCGGTGAGCACTCTTTCAGCCATCGCGTCAACGAACCTTTTGCGTTCACCGGCTCGTCAGATGAACCTGCTGACTAGCTAATCCCTGGAGGGCGCTAAGCGGGGAAAGGGGAAAGACAGACT
CXSensor_hu6_Small_0040	1	1	GAAGCCGGGTGGTCCGCAGGATATGATGTATAGTTTCCGAAGCGCACCCAGCGACGCGGGTTATAAAGAATTACCTTAACTAGCCATGCTTCGCCCCAAAATTCGGATC	TCTTTATAACCCGCGTCGCT	CGTTCTAAACGGCTAGATGCTCGGTCTCACACCGTCTTTATAACCCGCGTCGCTGTTTGGAGACGGGATACCGTCTCTGATCCGAATTTTGGGGCGAAGCATGGCTAGTTAAGGTAATTCTTTATAACCCGCGTCGCTGGGTGCGCTTCGGAAACTATACATCATATCCTGCGGACCACCCGGCTTCGAGGGCGCTAAGCGGGGAAAGGGGAAAGACAGACT
CXSensor_hu6_Small_0041	0	1	TGTGAAATTTACGCTGGCCCGCCAAGACGAGATTAGAACGAGCGACGAAGGGTGTTGATATTAGGACATCTGATAAACTACCAACCCGGTCCTGATGGCACTTGGGATC	AGATTAGAACGAGCGACGAA	CGTTCTAAACGGCTAGATGCTCGGTCTCACACCGAGATTAGAACGAGCGACGAAGTTTGGAGACGGGATACCGTCTCTGATCCCAAGTGCCATCAGGACCGGGTTGGTAGTTTATCAGATGTCCTAATATCAACACCCTTCGTCGCTCGTTCTAATCTCGTCTTGGCGGGCCAGCGTAAATTTCACAGAGGGCGCTAAGCGGGGAAAGGGGAAAGACAGACT
CXSensor_hu6_Small_0042	1	1	AACCGGCACCCCGCTATGCATTATGAGCCGAGATTAAACGGCCTCGCCGAGGTACGCCGTCTATCGTCCAAACTTTTTTCAGAGAGCGTTGCCTGTAAAGTGTGGGATC	GGACGATAGACGGCGTACCT	CGTTCTAAACGGCTAGATGCTCGGTCTCACACCGGGACGATAGACGGCGTACCTGTTTGGAGACGGGATACCGTCTCTGATCCCACACTTTACAGGCAACGCTCTCTGAAAAAAGTTTGGACGATAGACGGCGTACCTCGGCGAGGCCGTTTAATCTCGGCTCATAATGCATAGCGGGGTGCCGGTTGAGGGCGCTAAGCGGGGAAAGGGGAAAGACAGACT
CXSensor_hu6_Small_0043	0	1	GCAAGTTGTCTGCACGGGTCATGGTGTACTGTCGGTCGTGTAGCACGCAAGGGTAGAATGACGACAAGGTTTCTCCCTACGGGACCTCCCGGATACTCACATATGGATC	TGTCGGTCGTGTAGCACGCA	CGTTCTAAACGGCTAGATGCTCGGTCTCACACCGTGTCGGTCGTGTAGCACGCAGTTTGGAGACGGGATACCGTCTCTGATCCATATGTGAGTATCCGGGAGGTCCCGTAGGGAGAAACCTTGTCGTCATTCTACCCTTGCGTGCTACACGACCGACAGTACACCATGACCCGTGCAGACAACTTGCGAGGGCGCTAAGCGGGGAAAGGGGAAAGACAGACT
CXSensor_hu6_Small_0044	1	1	GTCTTCATCAGAGAGTAGAAGAATCCACTGGGCAACGCAGTCTCACCCGGTGCGCCGCGGTAGTCGACCCGCTGATATTTTCCTTATGGGTCGCAGGGATCGAAGGATC	GGTCGACTACCGCGGCGCAC	CGTTCTAAACGGCTAGATGCTCGGTCTCACACCGGGTCGACTACCGCGGCGCACGTTTGGAGACGGGATACCGTCTCTGATCCTTCGATCCCTGCGACCCATAAGGAAAATATCAGCGGGTCGACTACCGCGGCGCACCGGGTGAGACTGCGTTGCCCAGTGGATTCTTCTACTCTCTGATGAAGACGAGGGCGCTAAGCGGGGAAAGGGGAAAGACAGACT
CXSensor_hu6_Small_0045	0	1	CACTGACCAACGAAGTGCTGGCGTACCACGCGACGTGCGGAAATCCGACAGGTAGGGACTTGCTGCCTGAGCGATGTTTCGCCAGTTACCTAATGAGAACTTTGGGATC	GCGACGTGCGGAAATCCGAC	CGTTCTAAACGGCTAGATGCTCGGTCTCACACCGGCGACGTGCGGAAATCCGACGTTTGGAGACGGGATACCGTCTCTGATCCCAAAGTTCTCATTAGGTAACTGGCGAAACATCGCTCAGGCAGCAAGTCCCTACCTGTCGGATTTCCGCACGTCGCGTGGTACGCCAGCACTTCGTTGGTCAGTGGAGGGCGCTAAGCGGGGAAAGGGGAAAGACAGACT
CXSensor_hu6_Small_0046	1	1	TGCGTGTAGCCAAATAATGCAGCAGGACTGCCAAGCCCGAGTTGTACCGCCGTCGTCTAAATCGATACGTTTATTCTAGCTAAGTGCATAGGCCGTCGACCCCAGGATC	CGTATCGATTTAGACGACGG	CGTTCTAAACGGCTAGATGCTCGGTCTCACACCGCGTATCGATTTAGACGACGGGTTTGGAGACGGGATACCGTCTCTGATCCTGGGGTCGACGGCCTATGCACTTAGCTAGAATAAACGTATCGATTTAGACGACGGCGGTACAACTCGGGCTTGGCAGTCCTGCTGCATTATTTGGCTACACGCAGAGGGCGCTAAGCGGGGAAAGGGGAAAGACAGACT
CXSensor_hu6_Small_0047	0	1	TAGTCAGATAAAAAGGCTCCCGACGCCAACAACGCGACTCGCCCCTGGGAGGTACGCGGCTGACTATTTCCGGGCTCCTTAATCCGGTGGCTCGTTGAGATAAAGGATC	CAACGCGACTCGCCCCTGGG	CGTTCTAAACGGCTAGATGCTCGGTCTCACACCGCAACGCGACTCGCCCCTGGGGTTTGGAGACGGGATACCGTCTCTGATCCTTTATCTCAACGAGCCACCGGATTAAGGAGCCCGGAAATAGTCAGCCGCGTACCTCCCAGGGGCGAGTCGCGTTGTTGGCGTCGGGAGCCTTTTTATCTGACTAGAGGGCGCTAAGCGGGGAAAGGGGAAAGACAGACT
CXSensor_hu6_Small_0048	1	1	ATAAATTTGCGGGTGCGTAGCCCCCTACCAACTACCATGGGGTTTACCCACCGTGCGGATTAGAATATTCTATATTAATCTGCGCTAGAATACGATGCGAGGGGGGATC	AATATTCTAATCCGCACGGT	CGTTCTAAACGGCTAGATGCTCGGTCTCACACCGAATATTCTAATCCGCACGGTGTTTGGAGACGGGATACCGTCTCTGATCCCCCCTCGCATCGTATTCTAGCGCAGATTAATATAGAATATTCTAATCCGCACGGTGGGTAAACCCCATGGTAGTTGGTAGGGGGCTACGCACCCGCAAATTTATGAGGGCGCTAAGCGGGGAAAGGGGAAAGACAGACT
CXSensor_hu6_Small_0049	0	1	TGGGTGCGCCCGGCCGTCAATCCACTATAAACGACGTTACGGAAGTCGGCGGGCTCAATCTTAGGTCAAACAATAGGGTTTTGGCCGCTAGGATAATACTCAAGGGATC	AACGACGTTACGGAAGTCGG	CGTTCTAAACGGCTAGATGCTCGGTCTCACACCGAACGACGTTACGGAAGTCGGGTTTGGAGACGGGATACCGTCTCTGATCCCTTGAGTATTATCCTAGCGGCCAAAACCCTATTGTTTGACCTAAGATTGAGCCCGCCGACTTCCGTAACGTCGTTTATAGTGGATTGACGGCCGGGCGCACCCAGAGGGCGCTAAGCGGGGAAAGGGGAAAGACAGACT
CXSensor_hu6_Small_0050	1	1	TTTGATTGGGGCCCCAACGAGCGTTAAGGACCTCTTACGTGATAGCCCGTAATCGCTTCGTAGCGCCCGATTGCATATACTAGACCCGGTGAAGTTCCCGGAACGGATC	CGGGCGCTACGAAGCGATTA	CGTTCTAAACGGCTAGATGCTCGGTCTCACACCGCGGGCGCTACGAAGCGATTAGTTTGGAGACGGGATACCGTCTCTGATCCGTTCCGGGAACTTCACCGGGTCTAGTATATGCAATCGGGCGCTACGAAGCGATTACGGGCTATCACGTAAGAGGTCCTTAACGCTCGTTGGGGCCCCAATCAAAGAGGGCGCTAAGCGGGGAAAGGGGAAAGACAGACT
CXSensor_hu6_Small_0051	0	1	CAGTCGGGTGGACCAAGCAAAACCAATGGTTTGATCGCGATCGTCCATGGGGCGAGCACTTTTTCCTATACTCTGCGAACACAGTCCATGTTGAAGTTCGTGGGGGATC	TTTGATCGCGATCGTCCATG	CGTTCTAAACGGCTAGATGCTCGGTCTCACACCGTTTGATCGCGATCGTCCATGGTTTGGAGACGGGATACCGTCTCTGATCCCCCACGAACTTCAACATGGACTGTGTTCGCAGAGTATAGGAAAAAGTGCTCGCCCCATGGACGATCGCGATCAAACCATTGGTTTTGCTTGGTCCACCCGACTGGAGGGCGCTAAGCGGGGAAAGGGGAAAGACAGACT
CXSensor_hu6_Small_0052	1	1	GAGGTCAGCGATGAGTAACTCCATTACTACGCCGTTGTTTACATCGCCCTTCGACACGGCGACGAACGGAGAGCACCCATGCGTGAACATAAGTCTTGCAGCGCGGATC	CCGTTCGTCGCCGTGTCGAA	CGTTCTAAACGGCTAGATGCTCGGTCTCACACCGCCGTTCGTCGCCGTGTCGAAGTTTGGAGACGGGATACCGTCTCTGATCCGCGCTGCAAGACTTATGTTCACGCATGGGTGCTCTCCGTTCGTCGCCGTGTCGAAGGGCGATGTAAACAACGGCGTAGTAATGGAGTTACTCATCGCTGACCTCGAGGGCGCTAAGCGGGGAAAGGGGAAAGACAGACT
CXSensor_hu6_Small_0053	0	1	ACCATCGCTAAGAGGATTAGTTCAGAAACATCCGATCGGTGTCAAGAAAAGGTGCATTTGCTCGTAGTCGGGTGCACTAAAAATTTCTCGGGATGACTGCCCGGGGATC	ATCCGATCGGTGTCAAGAAA	CGTTCTAAACGGCTAGATGCTCGGTCTCACACCGATCCGATCGGTGTCAAGAAAGTTTGGAGACGGGATACCGTCTCTGATCCCCGGGCAGTCATCCCGAGAAATTTTTAGTGCACCCGACTACGAGCAAATGCACCTTTTCTTGACACCGATCGGATGTTTCTGAACTAATCCTCTTAGCGATGGTGAGGGCGCTAAGCGGGGAAAGGGGAAAGACAGACT
CXSensor_hu6_Small_0054	1	1	GCGATGGTTCTGACAAGAGTACTGGCGATACACGAACCAACTCCATCCTAGCCGACCCACTTAAGCGCGGCTTATCATGCTGCGTACGGGATTGTGCTATCCGAGGATC	CGCGCTTAAGTGGGTCGGCT	CGTTCTAAACGGCTAGATGCTCGGTCTCACACCGCGCGCTTAAGTGGGTCGGCTGTTTGGAGACGGGATACCGTCTCTGATCCTCGGATAGCACAATCCCGTACGCAGCATGATAAGCCGCGCTTAAGTGGGTCGGCTAGGATGGAGTTGGTTCGTGTATCGCCAGTACTCTTGTCAGAACCATCGCGAGGGCGCTAAGCGGGGAAAGGGGAAAGACAGACT
CXSensor_hu6_Small_0055	0	1	GACAAGCTTTGCACTAGCTATACGAGATTCCCTTCGCGCGTTCGCGTAATGGTGATGCTAGTGTTTCAACGGAGCTGAGGTACTACCATCATCACCGCGACCTGGGATC	CCCTTCGCGCGTTCGCGTAA	CGTTCTAAACGGCTAGATGCTCGGTCTCACACCGCCCTTCGCGCGTTCGCGTAAGTTTGGAGACGGGATACCGTCTCTGATCCCAGGTCGCGGTGATGATGGTAGTACCTCAGCTCCGTTGAAACACTAGCATCACCATTACGCGAACGCGCGAAGGGAATCTCGTATAGCTAGTGCAAAGCTTGTCGAGGGCGCTAAGCGGGGAAAGGGGAAAGACAGACT
CXSensor_hu6_Small_0056	1	1	TCTGGCTCCCGGGGCAGACAACACACAATATCTTGGGGGGTTACTGCCGTAGTTCGGTTAGCTCGGTGGACATTACTGATATTCCTAATAGGCTAGCACGCGTGGGATC	CCACCGAGCTAACCGAACTA	CGTTCTAAACGGCTAGATGCTCGGTCTCACACCGCCACCGAGCTAACCGAACTAGTTTGGAGACGGGATACCGTCTCTGATCCCACGCGTGCTAGCCTATTAGGAATATCAGTAATGTCCACCGAGCTAACCGAACTACGGCAGTAACCCCCCAAGATATTGTGTGTTGTCTGCCCCGGGAGCCAGAGAGGGCGCTAAGCGGGGAAAGGGGAAAGACAGACT
CXSensor_hu6_Small_0057	0	1	CTGAATTCAGCAGGATCAATTAAGCATCCTCCGCATTATATCGCCGATCTGGTCGCAGGATTCGAGGCTTGCCTGCCGGTACATAATACGATAGACTTCCGTTGGGATC	TCCGCATTATATCGCCGATC	CGTTCTAAACGGCTAGATGCTCGGTCTCACACCGTCCGCATTATATCGCCGATCGTTTGGAGACGGGATACCGTCTCTGATCCCAACGGAAGTCTATCGTATTATGTACCGGCAGGCAAGCCTCGAATCCTGCGACCAGATCGGCGATATAATGCGGAGGATGCTTAATTGATCCTGCTGAATTCAGGAGGGCGCTAAGCGGGGAAAGGGGAAAGACAGACT
CXSensor_hu6_Small_0058	1	1	CCCGGATGCATACATGGAGTGTCTGTATAGCTCGGGTCCCATAGACCCAGGCATTCGTATACCGCGGACGAACATTGCATGTTGAAGCCACCGCATACTGCTTAGGATC	GTCCGCGGTATACGAATGCC	CGTTCTAAACGGCTAGATGCTCGGTCTCACACCGGTCCGCGGTATACGAATGCCGTTTGGAGACGGGATACCGTCTCTGATCCTAAGCAGTATGCGGTGGCTTCAACATGCAATGTTCGTCCGCGGTATACGAATGCCTGGGTCTATGGGACCCGAGCTATACAGACACTCCATGTATGCATCCGGGGAGGGCGCTAAGCGGGGAAAGGGGAAAGACAGACT
CXSensor_hu6_Small_0059	0	1	CGCAAGTGTCGGAAATGTATTACACCCGCAATCGCTTCCGACTATTAACGGGAATGCGTCTGCTGGTCGGCTCGAAATTTCATTCCTGAGCGAGAACAAAGTTTGGATC	AATCGCTTCCGACTATTAAC	CGTTCTAAACGGCTAGATGCTCGGTCTCACACCGAATCGCTTCCGACTATTAACGTTTGGAGACGGGATACCGTCTCTGATCCAAACTTTGTTCTCGCTCAGGAATGAAATTTCGAGCCGACCAGCAGACGCATTCCCGTTAATAGTCGGAAGCGATTGCGGGTGTAATACATTTCCGACACTTGCGGAGGGCGCTAAGCGGGGAAAGGGGAAAGACAGACT
CXSensor_hu6_Small_0062	1	1	CTGGGGCGTCCCATATGGCATGAACGGATTAATCAGATGAACTCCCCCAATCCGAAGTTCGATCGCCAGACGCTAGACTGGGACTACCCGTGTCTATTATTTCGGGATC	CTGGCGATCGAACTTCGGAT	CGTTCTAAACGGCTAGATGCTCGGTCTCACACCGCTGGCGATCGAACTTCGGATGTTTGGAGACGGGATACCGTCTCTGATCCCGAAATAATAGACACGGGTAGTCCCAGTCTAGCGTCTGGCGATCGAACTTCGGATTGGGGGAGTTCATCTGATTAATCCGTTCATGCCATATGGGACGCCCCAGGAGGGCGCTAAGCGGGGAAAGGGGAAAGACAGACT
CXSensor_hu6_Small_0063	0	1	AAACTAGCGAGAGGGGGATATAACGCTTCGGCGACTAACGACGAGCGGCTGGTGAAGATCCTAACACTCTTACGCTCCGCGTGTCTGTCCGTTACAGATTTCGGGGATC	GGCGACTAACGACGAGCGGC	CGTTCTAAACGGCTAGATGCTCGGTCTCACACCGGGCGACTAACGACGAGCGGCGTTTGGAGACGGGATACCGTCTCTGATCCCCGAAATCTGTAACGGACAGACACGCGGAGCGTAAGAGTGTTAGGATCTTCACCAGCCGCTCGTCGTTAGTCGCCGAAGCGTTATATCCCCCTCTCGCTAGTTTGAGGGCGCTAAGCGGGGAAAGGGGAAAGACAGACT
CXSensor_hu6_Small_0064	1	1	TGCAATGCTCTATCTCGTAATCCGATCTAAGCTAGTGAGGGCAAGCCCACAACGGTAAGGTTCTGCGCAGGGTATCGATCGAACACATTCCTTAGTATCGCCGCGGATC	TGCGCAGAACCTTACCGTTG	CGTTCTAAACGGCTAGATGCTCGGTCTCACACCGTGCGCAGAACCTTACCGTTGGTTTGGAGACGGGATACCGTCTCTGATCCGCGGCGATACTAAGGAATGTGTTCGATCGATACCCTGCGCAGAACCTTACCGTTGTGGGCTTGCCCTCACTAGCTTAGATCGGATTACGAGATAGAGCATTGCAGAGGGCGCTAAGCGGGGAAAGGGGAAAGACAGACT
CXSensor_hu6_Small_0065	0	1	GATGTAGTGTGACATGTCTGTCTAACCGAAAATCACCGCGCTATCCGGGAGGGTTCAAGGACCAACGTGGGCCAGCCTAATAACTTTAACCTATCCTGTCGGCCGGATC	AAATCACCGCGCTATCCGGG	CGTTCTAAACGGCTAGATGCTCGGTCTCACACCGAAATCACCGCGCTATCCGGGGTTTGGAGACGGGATACCGTCTCTGATCCGGCCGACAGGATAGGTTAAAGTTATTAGGCTGGCCCACGTTGGTCCTTGAACCCTCCCGGATAGCGCGGTGATTTTCGGTTAGACAGACATGTCACACTACATCGAGGGCGCTAAGCGGGGAAAGGGGAAAGACAGACT
CXSensor_hu6_Small_0066	1	1	GGGTTGGACTTTAGAACATTGGATAGGACTGTCGTGACAAACGACCCCCTCCTTACTTCGTCGTACGATAACTTGTTTCATCATCCCCCGCTCCTGGAGGGACTGGATC	ATCGTACGACGAAGTAAGGA	CGTTCTAAACGGCTAGATGCTCGGTCTCACACCGATCGTACGACGAAGTAAGGAGTTTGGAGACGGGATACCGTCTCTGATCCAGTCCCTCCAGGAGCGGGGGATGATGAAACAAGTTATCGTACGACGAAGTAAGGAGGGGGTCGTTTGTCACGACAGTCCTATCCAATGTTCTAAAGTCCAACCCGAGGGCGCTAAGCGGGGAAAGGGGAAAGACAGACT
CXSensor_hu6_Small_0067	0	1	TCTAGCTTCTTGGCTGTCTCATCTATCAGTACGGTCCTGTCAACGTATCTGGAATTTACGTGGCAAAAGCAGCGAAAGGCCGACAGGGGAGCGTCCACTTCAAGGGATC	TACGGTCCTGTCAACGTATC	CGTTCTAAACGGCTAGATGCTCGGTCTCACACCGTACGGTCCTGTCAACGTATCGTTTGGAGACGGGATACCGTCTCTGATCCCTTGAAGTGGACGCTCCCCTGTCGGCCTTTCGCTGCTTTTGCCACGTAAATTCCAGATACGTTGACAGGACCGTACTGATAGATGAGACAGCCAAGAAGCTAGAGAGGGCGCTAAGCGGGGAAAGGGGAAAGACAGACT
CXSensor_hu6_Small_0068	1	1	AGTGGACCTCCCCAGAGAACCTTTTAAGAGTCTAGGAACCCGATACCCCATTGCGGTTCGTACGAGAATCCCTGGTGAAGTGTGCGTTCCTAGTTACAAGTGATGGATC	ATTCTCGTACGAACCGCAAT	CGTTCTAAACGGCTAGATGCTCGGTCTCACACCGATTCTCGTACGAACCGCAATGTTTGGAGACGGGATACCGTCTCTGATCCATCACTTGTAACTAGGAACGCACACTTCACCAGGGATTCTCGTACGAACCGCAATGGGGTATCGGGTTCCTAGACTCTTAAAAGGTTCTCTGGGGAGGTCCACTGAGGGCGCTAAGCGGGGAAAGGGGAAAGACAGACT
CXSensor_hu6_Small_0069	0	1	TCCATCAGGTCGCGAGGTCACTCCCGGAGTCCGTTCAGAACCGGTCCGGTGGACGCTATAAGACATAGTTATTCCGGCTTCTATCAATGTCGTTGGCAGTAAAGGGATC	TCCGTTCAGAACCGGTCCGG	CGTTCTAAACGGCTAGATGCTCGGTCTCACACCGTCCGTTCAGAACCGGTCCGGGTTTGGAGACGGGATACCGTCTCTGATCCCTTTACTGCCAACGACATTGATAGAAGCCGGAATAACTATGTCTTATAGCGTCCACCGGACCGGTTCTGAACGGACTCCGGGAGTGACCTCGCGACCTGATGGAGAGGGCGCTAAGCGGGGAAAGGGGAAAGACAGACT
CXSensor_hu6_Small_0073	0	1	GGTTGCCACCGCACCAAAACAGGGTGTACGATAATGTGCGGACCGCGCGCGGCGCCTAGAAAGGCATCTACTTTGGGATCCCCTTATGGCAAGTTGTTAGTAGCGGATC	GATAATGTGCGGACCGCGCG	CGTTCTAAACGGCTAGATGCTCGGTCTCACACCGGATAATGTGCGGACCGCGCGGTTTGGAGACGGGATACCGTCTCTGATCCGCTACTAACAACTTGCCATAAGGGGATCCCAAAGTAGATGCCTTTCTAGGCGCCGCGCGCGGTCCGCACATTATCGTACACCCTGTTTTGGTGCGGTGGCAACCGAGGGCGCTAAGCGGGGAAAGGGGAAAGACAGACT
CXSensor_hu6_Small_0074	1	1	CGTGTATTTTCTGCCGCATCTCCAGTAAGCATATAGCGGTGTGGTACCTGCGGACGGAACGTAACCGACACAGCAGACGGCAAGTACTGCTCCCGAGCATATGAGGATC	GTCGGTTACGTTCCGTCCGC	CGTTCTAAACGGCTAGATGCTCGGTCTCACACCGGTCGGTTACGTTCCGTCCGCGTTTGGAGACGGGATACCGTCTCTGATCCTCATATGCTCGGGAGCAGTACTTGCCGTCTGCTGTGTCGGTTACGTTCCGTCCGCAGGTACCACACCGCTATATGCTTACTGGAGATGCGGCAGAAAATACACGGAGGGCGCTAAGCGGGGAAAGGGGAAAGACAGACT
CXSensor_hu6_Small_0075	0	1	GTAAAGCGTCATTCGAGTACGATCTTACACGTGCGACCTCGCGTCGGTACGGAGTTTCGCGGACGGCCACTAGGGTTTGAACTACCCTGAACGCAGATCTCCGTGGATC	CGTGCGACCTCGCGTCGGTA	CGTTCTAAACGGCTAGATGCTCGGTCTCACACCGCGTGCGACCTCGCGTCGGTAGTTTGGAGACGGGATACCGTCTCTGATCCACGGAGATCTGCGTTCAGGGTAGTTCAAACCCTAGTGGCCGTCCGCGAAACTCCGTACCGACGCGAGGTCGCACGTGTAAGATCGTACTCGAATGACGCTTTACGAGGGCGCTAAGCGGGGAAAGGGGAAAGACAGACT
CXSensor_hu6_Small_0076	1	1	ACCTGCCAGGCCATTGTGTTGCGCCTTTTCGACGTGTGCGAATCGTCCATCGGTATGCAACCGACCGGGAATGCAAGTATCCAAAGAAGGAAGCATTCGGATACGGATC	CCCGGTCGGTTGCATACCGA	CGTTCTAAACGGCTAGATGCTCGGTCTCACACCGCCCGGTCGGTTGCATACCGAGTTTGGAGACGGGATACCGTCTCTGATCCGTATCCGAATGCTTCCTTCTTTGGATACTTGCATTCCCGGTCGGTTGCATACCGATGGACGATTCGCACACGTCGAAAAGGCGCAACACAATGGCCTGGCAGGTGAGGGCGCTAAGCGGGGAAAGGGGAAAGACAGACT
CXSensor_hu6_Small_0077	0	1	ATACCAGTGTAGCGCTAACATACCGTACGAACGCCGATAGGCGCCGAATGGGACACTCCTTGCTTGCGCTCGGAACTGTTGCGTGGAAGTGGTACGTGAATAACGGATC	AACGCCGATAGGCGCCGAAT	CGTTCTAAACGGCTAGATGCTCGGTCTCACACCGAACGCCGATAGGCGCCGAATGTTTGGAGACGGGATACCGTCTCTGATCCGTTATTCACGTACCACTTCCACGCAACAGTTCCGAGCGCAAGCAAGGAGTGTCCCATTCGGCGCCTATCGGCGTTCGTACGGTATGTTAGCGCTACACTGGTATGAGGGCGCTAAGCGGGGAAAGGGGAAAGACAGACT
CXSensor_hu6_Small_0078	1	1	ATATTGCATCAACAACTTTAGGAATTCTAGTCGTAGTAGGGGCCCTCCGGACTTGTAACGCACTCGACTCAAAGTTCGTCGAGCGATACAGGGTCCCGTGCACCGGATC	AGTCGAGTGCGTTACAAGTC	CGTTCTAAACGGCTAGATGCTCGGTCTCACACCGAGTCGAGTGCGTTACAAGTCGTTTGGAGACGGGATACCGTCTCTGATCCGGTGCACGGGACCCTGTATCGCTCGACGAACTTTGAGTCGAGTGCGTTACAAGTCCGGAGGGCCCCTACTACGACTAGAATTCCTAAAGTTGTTGATGCAATATGAGGGCGCTAAGCGGGGAAAGGGGAAAGACAGACT
CXSensor_hu6_Small_0080	1	1	CACCTAGCGAACGTCTTTAGGTTGTCATGCGCGTGGTTAGAAGCTTCCACTGTTACGACCGCGTCATGTAAATAGAACTCCACTCGTGACACGAGCCGCACTGGGGATC	ACATGACGCGGTCGTAACAG	CGTTCTAAACGGCTAGATGCTCGGTCTCACACCGACATGACGCGGTCGTAACAGGTTTGGAGACGGGATACCGTCTCTGATCCCCAGTGCGGCTCGTGTCACGAGTGGAGTTCTATTTACATGACGCGGTCGTAACAGTGGAAGCTTCTAACCACGCGCATGACAACCTAAAGACGTTCGCTAGGTGGAGGGCGCTAAGCGGGGAAAGGGGAAAGACAGACT
CXSensor_hu6_Small_0081	0	1	GTATTCGAACAAGAGTATTCGACCCGGCATGCGCGGGGTACGCTATCTACGGGAGAGTCTCTCTTATAGCGGTACCGACTTAGCTTCCGATCGAATAGCGCCGTGGATC	TGCGCGGGGTACGCTATCTA	CGTTCTAAACGGCTAGATGCTCGGTCTCACACCGTGCGCGGGGTACGCTATCTAGTTTGGAGACGGGATACCGTCTCTGATCCACGGCGCTATTCGATCGGAAGCTAAGTCGGTACCGCTATAAGAGAGACTCTCCCGTAGATAGCGTACCCCGCGCATGCCGGGTCGAATACTCTTGTTCGAATACGAGGGCGCTAAGCGGGGAAAGGGGAAAGACAGACT
CXSensor_hu6_Small_0082	1	1	TTGTGTTACCGATTCCCATGTATCCGTCTATGCGAGGCCTGACACCCCGGCGACGCGACGAGTTTGTTGTGCGAAGACAAGAGCGTGCTGTAACTTCATCAAGGGGATC	CAACAAACTCGTCGCGTCGC	CGTTCTAAACGGCTAGATGCTCGGTCTCACACCGCAACAAACTCGTCGCGTCGCGTTTGGAGACGGGATACCGTCTCTGATCCCCTTGATGAAGTTACAGCACGCTCTTGTCTTCGCACAACAAACTCGTCGCGTCGCCGGGGTGTCAGGCCTCGCATAGACGGATACATGGGAATCGGTAACACAAGAGGGCGCTAAGCGGGGAAAGGGGAAAGACAGACT
CXSensor_hu6_Small_0083	0	1	ATGTCTCCTCAGGAGATTTAGAGCCCCGCAGTCGTTATATACCGACGACAGGTGCACTCGCGATCATCCTGTTGACGAAAGACGAGATTTAAGCGATAGAGCCTGGATC	AGTCGTTATATACCGACGAC	CGTTCTAAACGGCTAGATGCTCGGTCTCACACCGAGTCGTTATATACCGACGACGTTTGGAGACGGGATACCGTCTCTGATCCAGGCTCTATCGCTTAAATCTCGTCTTTCGTCAACAGGATGATCGCGAGTGCACCTGTCGTCGGTATATAACGACTGCGGGGCTCTAAATCTCCTGAGGAGACATGAGGGCGCTAAGCGGGGAAAGGGGAAAGACAGACT
CXSensor_hu6_Small_0084	1	1	AATGATATCTCCCGCAAGAAGTCACGGAACATACGCGCTTCGCGCACCGTAGATGTATTGGACGCGTTTTTGCACTTAGTAGTGGCCTGTACGGAGTCTTCAGAGGATC	AAACGCGTCCAATACATCTA	CGTTCTAAACGGCTAGATGCTCGGTCTCACACCGAAACGCGTCCAATACATCTAGTTTGGAGACGGGATACCGTCTCTGATCCTCTGAAGACTCCGTACAGGCCACTACTAAGTGCAAAAACGCGTCCAATACATCTACGGTGCGCGAAGCGCGTATGTTCCGTGACTTCTTGCGGGAGATATCATTGAGGGCGCTAAGCGGGGAAAGGGGAAAGACAGACT
CXSensor_hu6_Small_0085	0	1	ACAGCTGATCTCATTATAAACGCGTAGCTGCAGTCGTACGCCGTGCACGTGGCAAATGGTGATTGCCATCACGCATGGGGCGCACTGGAGCGATATACTCGGCCGGATC	GCAGTCGTACGCCGTGCACG	CGTTCTAAACGGCTAGATGCTCGGTCTCACACCGGCAGTCGTACGCCGTGCACGGTTTGGAGACGGGATACCGTCTCTGATCCGGCCGAGTATATCGCTCCAGTGCGCCCCATGCGTGATGGCAATCACCATTTGCCACGTGCACGGCGTACGACTGCAGCTACGCGTTTATAATGAGATCAGCTGTGAGGGCGCTAAGCGGGGAAAGGGGAAAGACAGACT
CXSensor_hu6_Small_0086	1	1	GAGCCCTCTCCCGGGAAAATCACGGGTTTATCAGAGTCCGGAATGGCCACTAGGCGTAAGACCGCGCTCTATCTTAGCCCTTAATGGTCAGTCGTGACAATACCGGATC	GAGCGCGGTCTTACGCCTAG	CGTTCTAAACGGCTAGATGCTCGGTCTCACACCGGAGCGCGGTCTTACGCCTAGGTTTGGAGACGGGATACCGTCTCTGATCCGGTATTGTCACGACTGACCATTAAGGGCTAAGATAGAGCGCGGTCTTACGCCTAGTGGCCATTCCGGACTCTGATAAACCCGTGATTTTCCCGGGAGAGGGCTCGAGGGCGCTAAGCGGGGAAAGGGGAAAGACAGACT
CXSensor_hu6_Small_0087	0	1	GAATACTCAGTAATCCTTGGTCGCTTCCACCACGCCCGTTGGTGATGTGCGGCGACACGTAGGTGAAAGCTTTAGACGTAGAGTCCGTCCGTCGATACGTGGACGGATC	CCACGCCCGTTGGTGATGTG	CGTTCTAAACGGCTAGATGCTCGGTCTCACACCGCCACGCCCGTTGGTGATGTGGTTTGGAGACGGGATACCGTCTCTGATCCGTCCACGTATCGACGGACGGACTCTACGTCTAAAGCTTTCACCTACGTGTCGCCGCACATCACCAACGGGCGTGGTGGAAGCGACCAAGGATTACTGAGTATTCGAGGGCGCTAAGCGGGGAAAGGGGAAAGACAGACT
CXSensor_hu6_Small_0089	0	1	GAATAGGATCTCAGGAGTTGTACGGAACCACAACGCGAGCGTCATATACAGGAAGTTTCCCCAAGCTTGTGTGAAGCCTGTGTTCCACTACCCGCAGGTATCCTGGATC	ACAACGCGAGCGTCATATAC	CGTTCTAAACGGCTAGATGCTCGGTCTCACACCGACAACGCGAGCGTCATATACGTTTGGAGACGGGATACCGTCTCTGATCCAGGATACCTGCGGGTAGTGGAACACAGGCTTCACACAAGCTTGGGGAAACTTCCTGTATATGACGCTCGCGTTGTGGTTCCGTACAACTCCTGAGATCCTATTCGAGGGCGCTAAGCGGGGAAAGGGGAAAGACAGACT
CXSensor_hu6_Small_0090	1	1	GTTATGTCTACCTTAATTTGTAGGTCATCGTGCTTGCGCGCAACAACCATACCTCGCACGTATACGCGTAAACCAGCGCCGAACAGGATCCGTTGTGCTCAGGCGGATC	ACGCGTATACGTGCGAGGTA	CGTTCTAAACGGCTAGATGCTCGGTCTCACACCGACGCGTATACGTGCGAGGTAGTTTGGAGACGGGATACCGTCTCTGATCCGCCTGAGCACAACGGATCCTGTTCGGCGCTGGTTTACGCGTATACGTGCGAGGTATGGTTGTTGCGCGCAAGCACGATGACCTACAAATTAAGGTAGACATAACGAGGGCGCTAAGCGGGGAAAGGGGAAAGACAGACT
CXSensor_hu6_Small_0091	0	1	GCCGACTCACTAATAGGGTCAGGCGTGCGCGCGAGTACTTGTCGCGGGTGGGCTCATAGAGAGATCTGTATCTGAGAAATAACTTCTCTGCCGCTTGATTGCCGGGATC	CGCGAGTACTTGTCGCGGGT	CGTTCTAAACGGCTAGATGCTCGGTCTCACACCGCGCGAGTACTTGTCGCGGGTGTTTGGAGACGGGATACCGTCTCTGATCCCGGCAATCAAGCGGCAGAGAAGTTATTTCTCAGATACAGATCTCTCTATGAGCCCACCCGCGACAAGTACTCGCGCGCACGCCTGACCCTATTAGTGAGTCGGCGAGGGCGCTAAGCGGGGAAAGGGGAAAGACAGACT
CXSensor_hu6_Small_0092	1	1	CGGCCTTACTGGTTTGATGAACAAGACCCACGCCTGACGAATTTGACCCGGGCATTAGCGAACTCGTCGAGTCCAATCTCTACAGTTTTCTGGCGCGTAGAACGGGATC	CGACGAGTTCGCTAATGCCC	CGTTCTAAACGGCTAGATGCTCGGTCTCACACCGCGACGAGTTCGCTAATGCCCGTTTGGAGACGGGATACCGTCTCTGATCCCGTTCTACGCGCCAGAAAACTGTAGAGATTGGACTCGACGAGTTCGCTAATGCCCGGGTCAAATTCGTCAGGCGTGGGTCTTGTTCATCAAACCAGTAAGGCCGGAGGGCGCTAAGCGGGGAAAGGGGAAAGACAGACT
CXSensor_hu6_Small_0093	0	1	AGAGTACCTCTTGTAGTACTAGAGCAGCATTATCGTCACGGGACGTAGTCGGCTTCTTGGGGACAGGCTACCCCCGGACCTCAAGTCTTGTAGACTAGATCTAGGGATC	TTATCGTCACGGGACGTAGT	CGTTCTAAACGGCTAGATGCTCGGTCTCACACCGTTATCGTCACGGGACGTAGTGTTTGGAGACGGGATACCGTCTCTGATCCCTAGATCTAGTCTACAAGACTTGAGGTCCGGGGGTAGCCTGTCCCCAAGAAGCCGACTACGTCCCGTGACGATAATGCTGCTCTAGTACTACAAGAGGTACTCTGAGGGCGCTAAGCGGGGAAAGGGGAAAGACAGACT
CXSensor_hu6_Small_0095	0	1	CCTAACATGGGTCCGGCTTGCGTCAATCTATGATCGTTCGACCGCCGAATGGGTGGAGGAATCGCGTTACGACGGTTCAAACATGTCCGCTTACAGTATAACATGGATC	ATGATCGTTCGACCGCCGAA	CGTTCTAAACGGCTAGATGCTCGGTCTCACACCGATGATCGTTCGACCGCCGAAGTTTGGAGACGGGATACCGTCTCTGATCCATGTTATACTGTAAGCGGACATGTTTGAACCGTCGTAACGCGATTCCTCCACCCATTCGGCGGTCGAACGATCATAGATTGACGCAAGCCGGACCCATGTTAGGGAGGGCGCTAAGCGGGGAAAGGGGAAAGACAGACT
CXSensor_hu6_Small_0096	1	1	ATGGTTTTATAGTGCAGGAGCTTCAGACGCTGGGCCCCGTCAGAATCCTTATTGGCGCAATGTCCCGGCGCGCATATCTTCTGTCAGAAGATAACACCTGACCTGGATC	GCCGGGACATTGCGCCAATA	CGTTCTAAACGGCTAGATGCTCGGTCTCACACCGGCCGGGACATTGCGCCAATAGTTTGGAGACGGGATACCGTCTCTGATCCAGGTCAGGTGTTATCTTCTGACAGAAGATATGCGCGCCGGGACATTGCGCCAATAAGGATTCTGACGGGGCCCAGCGTCTGAAGCTCCTGCACTATAAAACCATGAGGGCGCTAAGCGGGGAAAGGGGAAAGACAGACT
CXSensor_hu6_Small_0097	0	1	GTACCTCGCGCCAAAAAAAGCGACCCTGTTGGGGCATACCGGCCGAATCAGGTGTAATTAACGCAATCGTTTGCGTTCGCTGATCCATGATTGTAGTGCGGAGAGGATC	TGGGGCATACCGGCCGAATC	CGTTCTAAACGGCTAGATGCTCGGTCTCACACCGTGGGGCATACCGGCCGAATCGTTTGGAGACGGGATACCGTCTCTGATCCTCTCCGCACTACAATCATGGATCAGCGAACGCAAACGATTGCGTTAATTACACCTGATTCGGCCGGTATGCCCCAACAGGGTCGCTTTTTTTGGCGCGAGGTACGAGGGCGCTAAGCGGGGAAAGGGGAAAGACAGACT
CXSensor_hu6_Small_0098	1	1	ACATTGGCAAGTGCTCCTGAGCATTGGACCTGAGAACTTCCATTCTCCTACTCGCGGACGATTGAGCGGAGGGCGTATACCTCCGATCTCTAGGGAGGCGACATGGATC	CCGCTCAATCGTCCGCGAGT	CGTTCTAAACGGCTAGATGCTCGGTCTCACACCGCCGCTCAATCGTCCGCGAGTGTTTGGAGACGGGATACCGTCTCTGATCCATGTCGCCTCCCTAGAGATCGGAGGTATACGCCCTCCGCTCAATCGTCCGCGAGTAGGAGAATGGAAGTTCTCAGGTCCAATGCTCAGGAGCACTTGCCAATGTGAGGGCGCTAAGCGGGGAAAGGGGAAAGACAGACT
CXSensor_hu6_Small_0099	0	1	CTCAATGTGTTGGTAGACCTGTTGACCATTCGATTTCGATCTCGACGGACGGAATCCGAGGCCCTAACTGAGAACTGCTTAAGTCCTCCAGGGTGACGAGCTCTGGATC	TCGATTTCGATCTCGACGGA	CGTTCTAAACGGCTAGATGCTCGGTCTCACACCGTCGATTTCGATCTCGACGGAGTTTGGAGACGGGATACCGTCTCTGATCCAGAGCTCGTCACCCTGGAGGACTTAAGCAGTTCTCAGTTAGGGCCTCGGATTCCGTCCGTCGAGATCGAAATCGAATGGTCAACAGGTCTACCAACACATTGAGGAGGGCGCTAAGCGGGGAAAGGGGAAAGACAGACT
CXSensor_hu6_Small_0100	1	1	CAGTATCACTTGGTCCCAGGTGGCTAGACTTTTGCAACGAAGCGTGCCAGACTCGAACCGACGTAGTAAGATAATAGTGTCATACACCTAGGCTACCGCGGATAGGATC	TTACTACGTCGGTTCGAGTC	CGTTCTAAACGGCTAGATGCTCGGTCTCACACCGTTACTACGTCGGTTCGAGTCGTTTGGAGACGGGATACCGTCTCTGATCCTATCCGCGGTAGCCTAGGTGTATGACACTATTATCTTACTACGTCGGTTCGAGTCTGGCACGCTTCGTTGCAAAAGTCTAGCCACCTGGGACCAAGTGATACTGGAGGGCGCTAAGCGGGGAAAGGGGAAAGACAGACT
CXSensor_hu6_Small_0101	0	1	GAACACCGCTAGTGTTGAACGTTTTATTCCATGGCCGTTACCGCGTAAACGGGAAATGGCCCGACGAATTAATTGAGGTCACGGTTCGCGACGTCCCAACGTCTGGATC	CATGGCCGTTACCGCGTAAA	CGTTCTAAACGGCTAGATGCTCGGTCTCACACCGCATGGCCGTTACCGCGTAAAGTTTGGAGACGGGATACCGTCTCTGATCCAGACGTTGGGACGTCGCGAACCGTGACCTCAATTAATTCGTCGGGCCATTTCCCGTTTACGCGGTAACGGCCATGGAATAAAACGTTCAACACTAGCGGTGTTCGAGGGCGCTAAGCGGGGAAAGGGGAAAGACAGACT
CXSensor_hu6_Small_0102	1	1	TCAAGAGCCTGTCCGACACGTGTTCGTACTTAGCATTGAAGCGTATCCGCAGGGACGAACCGTAATAACAGCTGATTCCGGAATCAATCGCATGCTAGTGGAACGGATC	GTTATTACGGTTCGTCCCTG	CGTTCTAAACGGCTAGATGCTCGGTCTCACACCGGTTATTACGGTTCGTCCCTGGTTTGGAGACGGGATACCGTCTCTGATCCGTTCCACTAGCATGCGATTGATTCCGGAATCAGCTGTTATTACGGTTCGTCCCTGCGGATACGCTTCAATGCTAAGTACGAACACGTGTCGGACAGGCTCTTGAGAGGGCGCTAAGCGGGGAAAGGGGAAAGACAGACT
CXSensor_hu6_Small_0103	0	1	ATGAGAGGCTACCTTCCGGGACTTAGGCAATGCGAGTCGTTTCGTTCTGGGGCTATTTAATTGCAGTCATCGGGCCATCAGACACACCCGGGACATTGTTGTTAGGATC	ATGCGAGTCGTTTCGTTCTG	CGTTCTAAACGGCTAGATGCTCGGTCTCACACCGATGCGAGTCGTTTCGTTCTGGTTTGGAGACGGGATACCGTCTCTGATCCTAACAACAATGTCCCGGGTGTGTCTGATGGCCCGATGACTGCAATTAAATAGCCCCAGAACGAAACGACTCGCATTGCCTAAGTCCCGGAAGGTAGCCTCTCATGAGGGCGCTAAGCGGGGAAAGGGGAAAGACAGACT
CXSensor_hu6_Small_0104	1	1	AGCGAAGTACTGCGTAACTGTAGGACTTAGGGATCTCTTACTTACGCCGGATGGCGCGACGATGATTTTTAGACTGCGGCATGAGCCGCATTCCGACCTACATTGGATC	AAAATCATCGTCGCGCCATC	CGTTCTAAACGGCTAGATGCTCGGTCTCACACCGAAAATCATCGTCGCGCCATCGTTTGGAGACGGGATACCGTCTCTGATCCAATGTAGGTCGGAATGCGGCTCATGCCGCAGTCTAAAAATCATCGTCGCGCCATCCGGCGTAAGTAAGAGATCCCTAAGTCCTACAGTTACGCAGTACTTCGCTGAGGGCGCTAAGCGGGGAAAGGGGAAAGACAGACT
CXSensor_hu6_Small_0105	0	1	AAATCCATTGAGCCCTCCCGTGAGAGCTACGCGCGAACCGATGGCAACGGGGCATGGTACCGACGGGCATTCTGGGCTCCACGGAGTTGAGTAAACCGTAAATTGGATC	CGCGCGAACCGATGGCAACG	CGTTCTAAACGGCTAGATGCTCGGTCTCACACCGCGCGCGAACCGATGGCAACGGTTTGGAGACGGGATACCGTCTCTGATCCAATTTACGGTTTACTCAACTCCGTGGAGCCCAGAATGCCCGTCGGTACCATGCCCCGTTGCCATCGGTTCGCGCGTAGCTCTCACGGGAGGGCTCAATGGATTTGAGGGCGCTAAGCGGGGAAAGGGGAAAGACAGACT
CXSensor_hu6_Small_0106	1	1	AGTCGCAGTTGCAATATACCCCCTCAGAAACGCCATATAAGGGTGGCCTTCGTAACCTCTTGCGCGATATCACCTGTGACCTGGGTATTTTGCCAGTAAGATCCGGATC	TATCGCGCAAGAGGTTACGA	CGTTCTAAACGGCTAGATGCTCGGTCTCACACCGTATCGCGCAAGAGGTTACGAGTTTGGAGACGGGATACCGTCTCTGATCCGGATCTTACTGGCAAAATACCCAGGTCACAGGTGATATCGCGCAAGAGGTTACGAAGGCCACCCTTATATGGCGTTTCTGAGGGGGTATATTGCAACTGCGACTGAGGGCGCTAAGCGGGGAAAGGGGAAAGACAGACT
CXSensor_hu6_Small_0107	0	1	CAGAAGCCTGTCGATTAGTGAACGTCGCCTACCAATACCCGTCCGAAAGAGGATTTAGAATAGCGGCACCTGTTCTGTTGGGCCCCATGGCTAATAATAGCTCCGGATC	TACCAATACCCGTCCGAAAG	CGTTCTAAACGGCTAGATGCTCGGTCTCACACCGTACCAATACCCGTCCGAAAGGTTTGGAGACGGGATACCGTCTCTGATCCGGAGCTATTATTAGCCATGGGGCCCAACAGAACAGGTGCCGCTATTCTAAATCCTCTTTCGGACGGGTATTGGTAGGCGACGTTCACTAATCGACAGGCTTCTGGAGGGCGCTAAGCGGGGAAAGGGGAAAGACAGACT
CXSensor_hu6_Small_0108	1	1	ACCAGTCTGCTCATCTGGAAGGATGCTTCTACGAATCTGCCGCAATCCCGTCGATTCTCGCGACGTCCGGCGATGAGACTTGGAGTACAACACTGGTCTGCAGAGGATC	CGGACGTCGCGAGAATCGAC	CGTTCTAAACGGCTAGATGCTCGGTCTCACACCGCGGACGTCGCGAGAATCGACGTTTGGAGACGGGATACCGTCTCTGATCCTCTGCAGACCAGTGTTGTACTCCAAGTCTCATCGCCGGACGTCGCGAGAATCGACGGGATTGCGGCAGATTCGTAGAAGCATCCTTCCAGATGAGCAGACTGGTGAGGGCGCTAAGCGGGGAAAGGGGAAAGACAGACT
CXSensor_hu6_Small_0109	0	1	TATCGAGTAAAGTATCTTGCGCAAGGCCAAACGAACGCCCGGCCATACGCGGAGTCGTCGACAATTGCAGATCGTTCCGTCCAGGGAGCGTTCCTTACAGCACTGGATC	AACGAACGCCCGGCCATACG	CGTTCTAAACGGCTAGATGCTCGGTCTCACACCGAACGAACGCCCGGCCATACGGTTTGGAGACGGGATACCGTCTCTGATCCAGTGCTGTAAGGAACGCTCCCTGGACGGAACGATCTGCAATTGTCGACGACTCCGCGTATGGCCGGGCGTTCGTTTGGCCTTGCGCAAGATACTTTACTCGATAGAGGGCGCTAAGCGGGGAAAGGGGAAAGACAGACT
CXSensor_hu6_Small_0110	1	1	GAGTAGTGAACCACCACGCTTACATTAGTCCGACCCTCAGGGAGTGCCTGTATACTCCGGCCGTCGTTATCCCTTATGGATGCTAGTACATTCTGGCGATTGACGGATC	TAACGACGGCCGGAGTATAC	CGTTCTAAACGGCTAGATGCTCGGTCTCACACCGTAACGACGGCCGGAGTATACGTTTGGAGACGGGATACCGTCTCTGATCCGTCAATCGCCAGAATGTACTAGCATCCATAAGGGATAACGACGGCCGGAGTATACAGGCACTCCCTGAGGGTCGGACTAATGTAAGCGTGGTGGTTCACTACTCGAGGGCGCTAAGCGGGGAAAGGGGAAAGACAGACT
CXSensor_hu6_Small_0111	0	1	TCAGGTATAACGTGGGTTGAACTAACCAGAACGCGCGAATGAACGACGAGGGGAACCCAGCGCGTCTTGAAATAATGGGCTTCGTTGTCACCGTTCAATGTACCGGATC	AACGCGCGAATGAACGACGA	CGTTCTAAACGGCTAGATGCTCGGTCTCACACCGAACGCGCGAATGAACGACGAGTTTGGAGACGGGATACCGTCTCTGATCCGGTACATTGAACGGTGACAACGAAGCCCATTATTTCAAGACGCGCTGGGTTCCCCTCGTCGTTCATTCGCGCGTTCTGGTTAGTTCAACCCACGTTATACCTGAGAGGGCGCTAAGCGGGGAAAGGGGAAAGACAGACT
CXSensor_hu6_Small_0112	1	1	CTGTAGGCAAATTAGGGTGCAGATCTTGCATTAGACCTAAGGTCCGCCAAAACCCGACAACGGCCGTGGATGACTCGCAAGCCCATATCCTCTCCTGAGGACAGGGATC	CCACGGCCGTTGTCGGGTTT	CGTTCTAAACGGCTAGATGCTCGGTCTCACACCGCCACGGCCGTTGTCGGGTTTGTTTGGAGACGGGATACCGTCTCTGATCCCTGTCCTCAGGAGAGGATATGGGCTTGCGAGTCATCCACGGCCGTTGTCGGGTTTTGGCGGACCTTAGGTCTAATGCAAGATCTGCACCCTAATTTGCCTACAGGAGGGCGCTAAGCGGGGAAAGGGGAAAGACAGACT
CXSensor_hu6_Small_0113	0	1	ACGCTATCGTGAGTAAGCTCGGCCTTCGGGTTCGACTGTCGACGTAGACAGGAGATCTATCACGAACGCAATGTATGCGTTGCCCGCTCTTATAGAGCAAATATGGATC	GTTCGACTGTCGACGTAGAC	CGTTCTAAACGGCTAGATGCTCGGTCTCACACCGGTTCGACTGTCGACGTAGACGTTTGGAGACGGGATACCGTCTCTGATCCATATTTGCTCTATAAGAGCGGGCAACGCATACATTGCGTTCGTGATAGATCTCCTGTCTACGTCGACAGTCGAACCCGAAGGCCGAGCTTACTCACGATAGCGTGAGGGCGCTAAGCGGGGAAAGGGGAAAGACAGACT
CXSensor_hu6_Small_0114	1	1	TTGCCGCGAGGTGAGTGCCTGATCTTTACAGACTTGGTAGAACTTTCCGAAACGGTCGTTAGAGTGCATACCGACATGAAAGGTCGCACTCAGCAAGTTACCCTGGATC	ATGCACTCTAACGACCGTTT	CGTTCTAAACGGCTAGATGCTCGGTCTCACACCGATGCACTCTAACGACCGTTTGTTTGGAGACGGGATACCGTCTCTGATCCAGGGTAACTTGCTGAGTGCGACCTTTCATGTCGGTATGCACTCTAACGACCGTTTCGGAAAGTTCTACCAAGTCTGTAAAGATCAGGCACTCACCTCGCGGCAAGAGGGCGCTAAGCGGGGAAAGGGGAAAGACAGACT
CXSensor_hu6_Small_0115	0	1	CAAATGTACTACGGCCCACGTAAGTTGCGTTTCGGGTCGATAGGTGTCCCGGTCCCTCTCACCTGCTATACCGGGGTGAACGGTTGCAATTAGCGGTAATATGGGGATC	TTTCGGGTCGATAGGTGTCC	CGTTCTAAACGGCTAGATGCTCGGTCTCACACCGTTTCGGGTCGATAGGTGTCCGTTTGGAGACGGGATACCGTCTCTGATCCCCATATTACCGCTAATTGCAACCGTTCACCCCGGTATAGCAGGTGAGAGGGACCGGGACACCTATCGACCCGAAACGCAACTTACGTGGGCCGTAGTACATTTGGAGGGCGCTAAGCGGGGAAAGGGGAAAGACAGACT
CXSensor_hu6_Small_0116	1	1	TCGGGGTGGTGTTCGTACCTCGTAGGTGACAACAAACTAATAAACGCCCCTTAGTCGTTCGCGCGTTAGCGTCCGCAACACAACTCGTGTCAAGCTTGGTTTCTGGATC	CTAACGCGCGAACGACTAAG	CGTTCTAAACGGCTAGATGCTCGGTCTCACACCGCTAACGCGCGAACGACTAAGGTTTGGAGACGGGATACCGTCTCTGATCCAGAAACCAAGCTTGACACGAGTTGTGTTGCGGACGCTAACGCGCGAACGACTAAGGGGCGTTTATTAGTTTGTTGTCACCTACGAGGTACGAACACCACCCCGAGAGGGCGCTAAGCGGGGAAAGGGGAAAGACAGACT
CXSensor_hu6_Small_0117	0	1	CAATTACTACGATGCCTGGCCGCGTATTTTGCGTACTTACGGCAACGCTTGGAACCAGTCAGAATGTGGAACCGCGGCCCTACCTAGTCGGAGAGGCTTATTTAGGATC	TGCGTACTTACGGCAACGCT	CGTTCTAAACGGCTAGATGCTCGGTCTCACACCGTGCGTACTTACGGCAACGCTGTTTGGAGACGGGATACCGTCTCTGATCCTAAATAAGCCTCTCCGACTAGGTAGGGCCGCGGTTCCACATTCTGACTGGTTCCAAGCGTTGCCGTAAGTACGCAAAATACGCGGCCAGGCATCGTAGTAATTGGAGGGCGCTAAGCGGGGAAAGGGGAAAGACAGACT
CXSensor_hu6_Small_0118	1	1	GCCCAAGAAGGGGTGTACAAGTTTCTGAGTCAAAGTCGTGTGTGCGCCTAGTGTATCGCAGTCGAGCTCTACCACAAGCGAGTCCCCTCGAATGCCACTTATTCGGATC	GAGCTCGACTGCGATACACT	CGTTCTAAACGGCTAGATGCTCGGTCTCACACCGGAGCTCGACTGCGATACACTGTTTGGAGACGGGATACCGTCTCTGATCCGAATAAGTGGCATTCGAGGGGACTCGCTTGTGGTAGAGCTCGACTGCGATACACTAGGCGCACACACGACTTTGACTCAGAAACTTGTACACCCCTTCTTGGGCGAGGGCGCTAAGCGGGGAAAGGGGAAAGACAGACT
CXSensor_hu6_Small_0119	0	1	TCGCGGCGGCATAACAAAGTTTGACTTGATAGCGGCGAATTGATCGAGAGGGGTATATCAATTTCGGGGTCGTTCCCGGCCCAGGGCTATAGAAACAACTCCTGGGATC	TAGCGGCGAATTGATCGAGA	CGTTCTAAACGGCTAGATGCTCGGTCTCACACCGTAGCGGCGAATTGATCGAGAGTTTGGAGACGGGATACCGTCTCTGATCCCAGGAGTTGTTTCTATAGCCCTGGGCCGGGAACGACCCCGAAATTGATATACCCCTCTCGATCAATTCGCCGCTATCAAGTCAAACTTTGTTATGCCGCCGCGAGAGGGCGCTAAGCGGGGAAAGGGGAAAGACAGACT
CXSensor_hu6_Small_0120	1	1	AAGCCTTCACATTTCCTAGAGGGTTCGATGACGAATTGGCCAACCCCCGCTACGGTTCGTTCGGATTACACTTCAGGAGGGTGTACCGTTTCACTGCAGGTCTGGGATC	GTAATCCGAACGAACCGTAG	CGTTCTAAACGGCTAGATGCTCGGTCTCACACCGGTAATCCGAACGAACCGTAGGTTTGGAGACGGGATACCGTCTCTGATCCCAGACCTGCAGTGAAACGGTACACCCTCCTGAAGTGTAATCCGAACGAACCGTAGCGGGGGTTGGCCAATTCGTCATCGAACCCTCTAGGAAATGTGAAGGCTTGAGGGCGCTAAGCGGGGAAAGGGGAAAGACAGACT
CXSensor_hu6_Small_0121	0	1	AAACAAGCGATAAGGGCTCGATCTTTAATGACGATCTACCGTGAGGCGACGGACGGGCTTAACGATGCGTCGTCTGCCCATAGAATTACCCGGAGCTCCTTGGGGGATC	GACGATCTACCGTGAGGCGA	CGTTCTAAACGGCTAGATGCTCGGTCTCACACCGGACGATCTACCGTGAGGCGAGTTTGGAGACGGGATACCGTCTCTGATCCCCCAAGGAGCTCCGGGTAATTCTATGGGCAGACGACGCATCGTTAAGCCCGTCCGTCGCCTCACGGTAGATCGTCATTAAAGATCGAGCCCTTATCGCTTGTTTGAGGGCGCTAAGCGGGGAAAGGGGAAAGACAGACT
CXSensor_hu6_Small_0122	1	1	CATAAATCAGATGATCTACAGCCTGGAGCAAGATCATTGAGCTTCACCACCGTGTCGACCGGCTAGCGGGCCGGTGTAAAGCTGCGGTTCCGCTGGTCAGTCTAGGATC	CCGCTAGCCGGTCGACACGG	CGTTCTAAACGGCTAGATGCTCGGTCTCACACCGCCGCTAGCCGGTCGACACGGGTTTGGAGACGGGATACCGTCTCTGATCCTAGACTGACCAGCGGAACCGCAGCTTTACACCGGCCCGCTAGCCGGTCGACACGGTGGTGAAGCTCAATGATCTTGCTCCAGGCTGTAGATCATCTGATTTATGGAGGGCGCTAAGCGGGGAAAGGGGAAAGACAGACT
CXSensor_hu6_Small_0123	0	1	TTGCACACACCGCGATTGGTGGGTAACGCAGTCGGAAGCGCCCCCGATGGGGCAGGGTCGAAGCGGCAAACAGAGTATCTTTACCTCACTAAACTGTGTGTTTCGGATC	AGTCGGAAGCGCCCCCGATG	CGTTCTAAACGGCTAGATGCTCGGTCTCACACCGAGTCGGAAGCGCCCCCGATGGTTTGGAGACGGGATACCGTCTCTGATCCGAAACACACAGTTTAGTGAGGTAAAGATACTCTGTTTGCCGCTTCGACCCTGCCCCATCGGGGGCGCTTCCGACTGCGTTACCCACCAATCGCGGTGTGTGCAAGAGGGCGCTAAGCGGGGAAAGGGGAAAGACAGACT
CXSensor_hu6_Small_0124	1	1	ACGATTCGTGCACATGATTTCTAATCAAGGGCTACTCACGCCCACGCCCTCGGGCTTACCGTCGACTGCGCCGATATTGAATGAAGCGGTCCGAAGCTTTTTGAGGATC	GCAGTCGACGGTAAGCCCGA	CGTTCTAAACGGCTAGATGCTCGGTCTCACACCGGCAGTCGACGGTAAGCCCGAGTTTGGAGACGGGATACCGTCTCTGATCCTCAAAAAGCTTCGGACCGCTTCATTCAATATCGGCGCAGTCGACGGTAAGCCCGAGGGCGTGGGCGTGAGTAGCCCTTGATTAGAAATCATGTGCACGAATCGTGAGGGCGCTAAGCGGGGAAAGGGGAAAGACAGACT
CXSensor_hu6_Small_0125	0	1	CTAAGCGGTACACTCAATAGCTGGGTCAAGGGATCGTGGGTTGCGCGACGGGGATCGGTCCACTTCAACATGTGAGGCTTGATTTGGTCATGCAGCCACAGCGTGGATC	GGGATCGTGGGTTGCGCGAC	CGTTCTAAACGGCTAGATGCTCGGTCTCACACCGGGGATCGTGGGTTGCGCGACGTTTGGAGACGGGATACCGTCTCTGATCCACGCTGTGGCTGCATGACCAAATCAAGCCTCACATGTTGAAGTGGACCGATCCCCGTCGCGCAACCCACGATCCCTTGACCCAGCTATTGAGTGTACCGCTTAGGAGGGCGCTAAGCGGGGAAAGGGGAAAGACAGACT
CXSensor_hu6_Small_0126	1	1	TCGATGGTCTACGCTTATAGGGCCGATAACGGTGGTCGAGTAATACCCGAACGCGATGGTACTCGTATACTCACAGCATTCCGGTCAACATGATAGCGCATGTTGGATC	TATACGAGTACCATCGCGTT	CGTTCTAAACGGCTAGATGCTCGGTCTCACACCGTATACGAGTACCATCGCGTTGTTTGGAGACGGGATACCGTCTCTGATCCAACATGCGCTATCATGTTGACCGGAATGCTGTGAGTATACGAGTACCATCGCGTTCGGGTATTACTCGACCACCGTTATCGGCCCTATAAGCGTAGACCATCGAGAGGGCGCTAAGCGGGGAAAGGGGAAAGACAGACT
CXSensor_hu6_Small_0127	0	1	CCACTAAAGCCAATAAATGGCTACGGATTTAGTACGCGCTACGGCGTTAAGGGGAGCGGTTTGTTGATGCCCCATTCCGACGATGGACGGCATGTTGATACATCGGATC	TAGTACGCGCTACGGCGTTA	CGTTCTAAACGGCTAGATGCTCGGTCTCACACCGTAGTACGCGCTACGGCGTTAGTTTGGAGACGGGATACCGTCTCTGATCCGATGTATCAACATGCCGTCCATCGTCGGAATGGGGCATCAACAAACCGCTCCCCTTAACGCCGTAGCGCGTACTAAATCCGTAGCCATTTATTGGCTTTAGTGGGAGGGCGCTAAGCGGGGAAAGGGGAAAGACAGACT
CXSensor_hu6_Small_0128	1	1	TCGGATATCGACGGCCGAACTAAAAATTTCCTAAATGGCCGCGTACCCTGCGCGTGGAGTTCCGAACGTCAGGCTTTAGGCGTCCATGTACTAGCGGTTCTGTGGGATC	ACGTTCGGAACTCCACGCGC	CGTTCTAAACGGCTAGATGCTCGGTCTCACACCGACGTTCGGAACTCCACGCGCGTTTGGAGACGGGATACCGTCTCTGATCCCACAGAACCGCTAGTACATGGACGCCTAAAGCCTGACGTTCGGAACTCCACGCGCAGGGTACGCGGCCATTTAGGAAATTTTTAGTTCGGCCGTCGATATCCGAGAGGGCGCTAAGCGGGGAAAGGGGAAAGACAGACT
CXSensor_hu6_Small_0129	0	1	CTCGGGAATCCTCGAAGGCGTATCCACTAGCGGATTAGACGCGCCGGAATGGCCACTTGTAAGGGGTATGCAAGTGGAAAACAGATCATCTTGCGTCTTTTCACGGATC	GCGGATTAGACGCGCCGGAA	CGTTCTAAACGGCTAGATGCTCGGTCTCACACCGGCGGATTAGACGCGCCGGAAGTTTGGAGACGGGATACCGTCTCTGATCCGTGAAAAGACGCAAGATGATCTGTTTTCCACTTGCATACCCCTTACAAGTGGCCATTCCGGCGCGTCTAATCCGCTAGTGGATACGCCTTCGAGGATTCCCGAGGAGGGCGCTAAGCGGGGAAAGGGGAAAGACAGACT
CXSensor_hu6_Small_0130	1	1	CAGCCTGGGACGATTGTATAAACCGCATGATACAGGGTCATCAGGACCGTGTCGCGGGTAGCGTTCGTTAGTTACCACAACCTGAGGTCGTTTTTCTCGCATTGGGATC	AACGAACGCTACCCGCGACA	CGTTCTAAACGGCTAGATGCTCGGTCTCACACCGAACGAACGCTACCCGCGACAGTTTGGAGACGGGATACCGTCTCTGATCCCAATGCGAGAAAAACGACCTCAGGTTGTGGTAACTAACGAACGCTACCCGCGACACGGTCCTGATGACCCTGTATCATGCGGTTTATACAATCGTCCCAGGCTGGAGGGCGCTAAGCGGGGAAAGGGGAAAGACAGACT
CXSensor_hu6_Small_0131	0	1	ACGTTGGCGCATCTGTACGCAGAAAGAAGTACCGCTTGCGCATTAGACGGGGGTGCGTATCCAGTAGTGCTAAACACGCTGACTCCTTCATGTACAGATGTCTCGGATC	TACCGCTTGCGCATTAGACG	CGTTCTAAACGGCTAGATGCTCGGTCTCACACCGTACCGCTTGCGCATTAGACGGTTTGGAGACGGGATACCGTCTCTGATCCGAGACATCTGTACATGAAGGAGTCAGCGTGTTTAGCACTACTGGATACGCACCCCCGTCTAATGCGCAAGCGGTACTTCTTTCTGCGTACAGATGCGCCAACGTGAGGGCGCTAAGCGGGGAAAGGGGAAAGACAGACT
CXSensor_hu6_Small_0132	1	1	ACGACGACGTGCAACGTTCGGAGCTTACCGCGTTACGCGGCAGTGTCCGGTTGGCACCCTTCGACCGTACAACCATAATGCAGAGGTTTACACCGGTCTATTTTGGATC	TACGGTCGAAGGGTGCCAAC	CGTTCTAAACGGCTAGATGCTCGGTCTCACACCGTACGGTCGAAGGGTGCCAACGTTTGGAGACGGGATACCGTCTCTGATCCAAAATAGACCGGTGTAAACCTCTGCATTATGGTTGTACGGTCGAAGGGTGCCAACCGGACACTGCCGCGTAACGCGGTAAGCTCCGAACGTTGCACGTCGTCGTGAGGGCGCTAAGCGGGGAAAGGGGAAAGACAGACT
CXSensor_hu6_Small_0133	0	1	AGGGGAAAAGCGCGTTAGGCTTGTTCCATGGTTCGTCGGGTGACCGGCTTGGCCCTGGTCTGACAAAAACCCACAGGATATTTTCACCCTTAAGCGGCCGGGTTGGATC	GGTTCGTCGGGTGACCGGCT	CGTTCTAAACGGCTAGATGCTCGGTCTCACACCGGGTTCGTCGGGTGACCGGCTGTTTGGAGACGGGATACCGTCTCTGATCCAACCCGGCCGCTTAAGGGTGAAAATATCCTGTGGGTTTTTGTCAGACCAGGGCCAAGCCGGTCACCCGACGAACCATGGAACAAGCCTAACGCGCTTTTCCCCTGAGGGCGCTAAGCGGGGAAAGGGGAAAGACAGACT
CXSensor_hu6_Small_0134	1	1	AGGCCGCTTCCTTACGGGCAGGAGAGTCATCCTGGACATTCGACACCCCACGTCGGACGATACTGCGCCATTGACCAAAACAGTGTCATTTCTGTTAGTCTAAGGGATC	GGCGCAGTATCGTCCGACGT	CGTTCTAAACGGCTAGATGCTCGGTCTCACACCGGGCGCAGTATCGTCCGACGTGTTTGGAGACGGGATACCGTCTCTGATCCCTTAGACTAACAGAAATGACACTGTTTTGGTCAATGGCGCAGTATCGTCCGACGTGGGGTGTCGAATGTCCAGGATGACTCTCCTGCCCGTAAGGAAGCGGCCTGAGGGCGCTAAGCGGGGAAAGGGGAAAGACAGACT
CXSensor_hu6_Small_0135	0	1	TCACCTGGAGCGACTTAGTTTTATTGTTCTCATATCGTTGCGGGTACTATGGCAGAGCATCCGTAGCGATTCACAACGCCGGTCACTAGCGTAAGAAAGCGGCTGGATC	TCATATCGTTGCGGGTACTA	CGTTCTAAACGGCTAGATGCTCGGTCTCACACCGTCATATCGTTGCGGGTACTAGTTTGGAGACGGGATACCGTCTCTGATCCAGCCGCTTTCTTACGCTAGTGACCGGCGTTGTGAATCGCTACGGATGCTCTGCCATAGTACCCGCAACGATATGAGAACAATAAAACTAAGTCGCTCCAGGTGAGAGGGCGCTAAGCGGGGAAAGGGGAAAGACAGACT
CXSensor_hu6_Small_0136	1	1	AGTGCAATTGCAACTCGGCTTGACAGCCGTCGGCATCAAGTGCGTACCGAGCGAATGCGTAGTACGATTTTTCCCAGGACCTTATTCAGACGAGCTAGACAGATGGATC	AATCGTACTACGCATTCGCT	CGTTCTAAACGGCTAGATGCTCGGTCTCACACCGAATCGTACTACGCATTCGCTGTTTGGAGACGGGATACCGTCTCTGATCCATCTGTCTAGCTCGTCTGAATAAGGTCCTGGGAAAAATCGTACTACGCATTCGCTCGGTACGCACTTGATGCCGACGGCTGTCAAGCCGAGTTGCAATTGCACTGAGGGCGCTAAGCGGGGAAAGGGGAAAGACAGACT
CXSensor_hu6_Small_0137	0	1	GGTTCACGTGCCTCGAGTACTCGCGACAACCCGCTCGCTTATTGGCGCTGGGTCTTGCTGTAACCAAATTCCTGTGAGTAATTACGACGGGTCATACAGTAGGGGGATC	CCCGCTCGCTTATTGGCGCT	CGTTCTAAACGGCTAGATGCTCGGTCTCACACCGCCCGCTCGCTTATTGGCGCTGTTTGGAGACGGGATACCGTCTCTGATCCCCCTACTGTATGACCCGTCGTAATTACTCACAGGAATTTGGTTACAGCAAGACCCAGCGCCAATAAGCGAGCGGGTTGTCGCGAGTACTCGAGGCACGTGAACCGAGGGCGCTAAGCGGGGAAAGGGGAAAGACAGACT
CXSensor_hu6_Small_0138	1	1	AGTTTCAATCTCGAACCTGTGCATGGCGGCATACGTTATACCCTCGCCATCGATCGATCGGGGTATCCGACGCTTACGATAGGCGTGTACGTAAAGATAGGCCGGGATC	CGGATACCCCGATCGATCGA	CGTTCTAAACGGCTAGATGCTCGGTCTCACACCGCGGATACCCCGATCGATCGAGTTTGGAGACGGGATACCGTCTCTGATCCCGGCCTATCTTTACGTACACGCCTATCGTAAGCGTCGGATACCCCGATCGATCGATGGCGAGGGTATAACGTATGCCGCCATGCACAGGTTCGAGATTGAAACTGAGGGCGCTAAGCGGGGAAAGGGGAAAGACAGACT
CXSensor_hu6_Small_0140	1	1	GGCGCATCCGGACTATACCGGTCCTGCGTACCCGTGGTTTCGTTGACCCGTAATCGCGGCGAACCGGGAGTTCAAGCAAGACAAACTATAGATTTAGTCGCAAAGGATC	TCCCGGTTCGCCGCGATTAC	CGTTCTAAACGGCTAGATGCTCGGTCTCACACCGTCCCGGTTCGCCGCGATTACGTTTGGAGACGGGATACCGTCTCTGATCCTTTGCGACTAAATCTATAGTTTGTCTTGCTTGAACTCCCGGTTCGCCGCGATTACGGGTCAACGAAACCACGGGTACGCAGGACCGGTATAGTCCGGATGCGCCGAGGGCGCTAAGCGGGGAAAGGGGAAAGACAGACT
CXSensor_hu6_Small_0141	0	1	AAATCTAAGGTGTACATTAACCAGCTGTAGTAGGGGTCGCGTCGGAAAACGGGAGCTTCGCAGCCACTCGTACGTTAATTCCGGTGATTGTGCAACGCCGACGGGGATC	GTAGGGGTCGCGTCGGAAAA	CGTTCTAAACGGCTAGATGCTCGGTCTCACACCGGTAGGGGTCGCGTCGGAAAAGTTTGGAGACGGGATACCGTCTCTGATCCCCGTCGGCGTTGCACAATCACCGGAATTAACGTACGAGTGGCTGCGAAGCTCCCGTTTTCCGACGCGACCCCTACTACAGCTGGTTAATGTACACCTTAGATTTGAGGGCGCTAAGCGGGGAAAGGGGAAAGACAGACT
CXSensor_hu6_Small_0142	1	1	GTTTAGTGGAGTACATGACGGACGTCGGGTGTTAATCAGCTGACGCCCATATAGCGGAACGGTAAAGGGCATTATCAGCAACCTACCCCCCATATATGCAGAGTGGATC	CCCTTTACCGTTCCGCTATA	CGTTCTAAACGGCTAGATGCTCGGTCTCACACCGCCCTTTACCGTTCCGCTATAGTTTGGAGACGGGATACCGTCTCTGATCCACTCTGCATATATGGGGGGTAGGTTGCTGATAATGCCCTTTACCGTTCCGCTATATGGGCGTCAGCTGATTAACACCCGACGTCCGTCATGTACTCCACTAAACGAGGGCGCTAAGCGGGGAAAGGGGAAAGACAGACT
CXSensor_hu6_Small_0143	0	1	ACTAGGCAACCTGGGCGTACGTACCAATGGGTAGCGGACTACGCACGCCGGGAATAATATGTGTCCGTCTGCCACGACGTGACATGGCACATGGCTTGAGTTTTGGATC	GGTAGCGGACTACGCACGCC	CGTTCTAAACGGCTAGATGCTCGGTCTCACACCGGGTAGCGGACTACGCACGCCGTTTGGAGACGGGATACCGTCTCTGATCCAAAACTCAAGCCATGTGCCATGTCACGTCGTGGCAGACGGACACATATTATTCCCGGCGTGCGTAGTCCGCTACCCATTGGTACGTACGCCCAGGTTGCCTAGTGAGGGCGCTAAGCGGGGAAAGGGGAAAGACAGACT
CXSensor_hu6_Small_0145	0	1	GGGAGCACTGAACTTGTGGAATGATACTCGAACGGCGTGGTAACTCCGAAGGCTTCATGCAATTGAGCTATGCAGAAGAGACTCGCTTCTAACTCCCGCGTCGTGGATC	GAACGGCGTGGTAACTCCGA	CGTTCTAAACGGCTAGATGCTCGGTCTCACACCGGAACGGCGTGGTAACTCCGAGTTTGGAGACGGGATACCGTCTCTGATCCACGACGCGGGAGTTAGAAGCGAGTCTCTTCTGCATAGCTCAATTGCATGAAGCCTTCGGAGTTACCACGCCGTTCGAGTATCATTCCACAAGTTCAGTGCTCCCGAGGGCGCTAAGCGGGGAAAGGGGAAAGACAGACT
CXSensor_hu6_Small_0146	1	1	TCCAGGGGTGATCTAGTCGGCAGCAATATAAGGAACGCAGATCCTGCCCAAATCGGCGAACGGCTCGGGCCTTCCTGAGCAGTGATCCAGCACCAATGATCTGTGGATC	CCCGAGCCGTTCGCCGATTT	CGTTCTAAACGGCTAGATGCTCGGTCTCACACCGCCCGAGCCGTTCGCCGATTTGTTTGGAGACGGGATACCGTCTCTGATCCACAGATCATTGGTGCTGGATCACTGCTCAGGAAGGCCCGAGCCGTTCGCCGATTTGGGCAGGATCTGCGTTCCTTATATTGCTGCCGACTAGATCACCCCTGGAGAGGGCGCTAAGCGGGGAAAGGGGAAAGACAGACT
CXSensor_hu6_Small_0147	0	1	TTTACCGAGTCCAGGATACGAGCGACTTTGGCGCATACGCTGGCCCGACAGGTTAGAAGAATTCACGGCGTCTTCATAATGCGGGTCCGAGCGCGGTACTAAACGGATC	GGCGCATACGCTGGCCCGAC	CGTTCTAAACGGCTAGATGCTCGGTCTCACACCGGGCGCATACGCTGGCCCGACGTTTGGAGACGGGATACCGTCTCTGATCCGTTTAGTACCGCGCTCGGACCCGCATTATGAAGACGCCGTGAATTCTTCTAACCTGTCGGGCCAGCGTATGCGCCAAAGTCGCTCGTATCCTGGACTCGGTAAAGAGGGCGCTAAGCGGGGAAAGGGGAAAGACAGACT
CXSensor_hu6_Small_0148	1	1	TGGGAGCTATGCCAGTTCATACACGAACCATATGTATATTCCGCCTCCGAAGCGCGATATCGTAGCGGCAGCCGGCGAAACCTGCAGTCCATCGGGGTTATGGAGGATC	GCCGCTACGATATCGCGCTT	CGTTCTAAACGGCTAGATGCTCGGTCTCACACCGGCCGCTACGATATCGCGCTTGTTTGGAGACGGGATACCGTCTCTGATCCTCCATAACCCCGATGGACTGCAGGTTTCGCCGGCTGCCGCTACGATATCGCGCTTCGGAGGCGGAATATACATATGGTTCGTGTATGAACTGGCATAGCTCCCAGAGGGCGCTAAGCGGGGAAAGGGGAAAGACAGACT
CXSensor_hu6_Small_0149	0	1	CTGGACTCTCAGCTGCCCCTAGGATACTAGAACCGTTCGATAACGCGGAAGGAGCTCCATGACGATCATTGTAATGAAGGTTCCGGGAGTGCTGCGTTGACCAAGGATC	GAACCGTTCGATAACGCGGA	CGTTCTAAACGGCTAGATGCTCGGTCTCACACCGGAACCGTTCGATAACGCGGAGTTTGGAGACGGGATACCGTCTCTGATCCTTGGTCAACGCAGCACTCCCGGAACCTTCATTACAATGATCGTCATGGAGCTCCTTCCGCGTTATCGAACGGTTCTAGTATCCTAGGGGCAGCTGAGAGTCCAGGAGGGCGCTAAGCGGGGAAAGGGGAAAGACAGACT
CXSensor_hu6_Small_0150	1	1	TGTATACGGAAATCCTGACAGGCCATGTCAGCGACCGGTCTTGTTGCCCCAATCGACGTACCGACGCTTTCAGTTACCAATTAGATACGACTGGACCCGATCTGGGATC	AAGCGTCGGTACGTCGATTG	CGTTCTAAACGGCTAGATGCTCGGTCTCACACCGAAGCGTCGGTACGTCGATTGGTTTGGAGACGGGATACCGTCTCTGATCCCAGATCGGGTCCAGTCGTATCTAATTGGTAACTGAAAGCGTCGGTACGTCGATTGGGGCAACAAGACCGGTCGCTGACATGGCCTGTCAGGATTTCCGTATACAGAGGGCGCTAAGCGGGGAAAGGGGAAAGACAGACT
CXSensor_hu6_Small_0152	1	1	TGTCGACTTTTGGAACTTCGCGCATATATTATATATCGACGACATACCTATCCGACTAATAATCGTACCTCGCTAGCGGCCGCAGTCACATATCGCGGGAACGGGGATC	GGTACGATTATTAGTCGGAT	CGTTCTAAACGGCTAGATGCTCGGTCTCACACCGGGTACGATTATTAGTCGGATGTTTGGAGACGGGATACCGTCTCTGATCCCCGTTCCCGCGATATGTGACTGCGGCCGCTAGCGAGGTACGATTATTAGTCGGATAGGTATGTCGTCGATATATAATATATGCGCGAAGTTCCAAAAGTCGACAGAGGGCGCTAAGCGGGGAAAGGGGAAAGACAGACT
CXSensor_hu6_Small_0153	0	1	CCCATCTAACGTGTGCTTAAATGGTCCCGACGATACCGGCTAACGAGGTGGGGCCGATGGGTCATAATAGAACGATGTCGTTTGCAACGCGCAGATTGCCAATGGGATC	ACGATACCGGCTAACGAGGT	CGTTCTAAACGGCTAGATGCTCGGTCTCACACCGACGATACCGGCTAACGAGGTGTTTGGAGACGGGATACCGTCTCTGATCCCATTGGCAATCTGCGCGTTGCAAACGACATCGTTCTATTATGACCCATCGGCCCCACCTCGTTAGCCGGTATCGTCGGGACCATTTAAGCACACGTTAGATGGGGAGGGCGCTAAGCGGGGAAAGGGGAAAGACAGACT
CXSensor_hu6_Small_0156	1	1	GGCTCCTAGATCGCATTTATGACCGCAAAAAGAGCCTACCGCCTTACCTCGTAGACCGAACCGAATAGTTGTAAAGCAGGATTGCGCGCTGGTGAGATTTTAGCGGATC	ACTATTCGGTTCGGTCTACG	CGTTCTAAACGGCTAGATGCTCGGTCTCACACCGACTATTCGGTTCGGTCTACGGTTTGGAGACGGGATACCGTCTCTGATCCGCTAAAATCTCACCAGCGCGCAATCCTGCTTTACAACTATTCGGTTCGGTCTACGAGGTAAGGCGGTAGGCTCTTTTTGCGGTCATAAATGCGATCTAGGAGCCGAGGGCGCTAAGCGGGGAAAGGGGAAAGACAGACT
CXSensor_hu6_Small_0157	0	1	GTATTAGGTAGAACCCGCTAAACTGTCTAAGAGCGTCGCGTACCGTCAATGGCTTATCCCAAAAACCGGCTGTAGCGCTCTTTGCAGATGGCCTGGCTAGGTGAGGATC	AGAGCGTCGCGTACCGTCAA	CGTTCTAAACGGCTAGATGCTCGGTCTCACACCGAGAGCGTCGCGTACCGTCAAGTTTGGAGACGGGATACCGTCTCTGATCCTCACCTAGCCAGGCCATCTGCAAAGAGCGCTACAGCCGGTTTTTGGGATAAGCCATTGACGGTACGCGACGCTCTTAGACAGTTTAGCGGGTTCTACCTAATACGAGGGCGCTAAGCGGGGAAAGGGGAAAGACAGACT
CXSensor_hu6_Small_0158	1	1	CCAGTGAATTGTGGTTCGACGAGCTTACTGAAAACAGACGCTGCAGCCAGCTCAACGCGTTGCGGTGAAGTGAAAGTCACCAGTTCCATTTTCGATATTCGCCGGGATC	TTCACCGCAACGCGTTGAGC	CGTTCTAAACGGCTAGATGCTCGGTCTCACACCGTTCACCGCAACGCGTTGAGCGTTTGGAGACGGGATACCGTCTCTGATCCCGGCGAATATCGAAAATGGAACTGGTGACTTTCACTTCACCGCAACGCGTTGAGCTGGCTGCAGCGTCTGTTTTCAGTAAGCTCGTCGAACCACAATTCACTGGGAGGGCGCTAAGCGGGGAAAGGGGAAAGACAGACT
CXSensor_hu6_Small_0159	0	1	CCCAGATCGATTTTTTACTCAATCTTAGCAACTCGCCAATTGCGCGATTGGGAGCGTTAGTGCCGGGACGGGAGGATCTACTGCTGCACCAAATCAGAGATGTAGGATC	AACTCGCCAATTGCGCGATT	CGTTCTAAACGGCTAGATGCTCGGTCTCACACCGAACTCGCCAATTGCGCGATTGTTTGGAGACGGGATACCGTCTCTGATCCTACATCTCTGATTTGGTGCAGCAGTAGATCCTCCCGTCCCGGCACTAACGCTCCCAATCGCGCAATTGGCGAGTTGCTAAGATTGAGTAAAAAATCGATCTGGGGAGGGCGCTAAGCGGGGAAAGGGGAAAGACAGACT
CXSensor_hu6_Small_0160	1	1	TCAGGTGTGAAAGACAGACAGTCACACTACTGCTCTATTAACCGGTCCATCAATACGGGACGTTACGACCGCATTCTTGCGGGTACTGGGACACAGTATTGTACGGATC	GTCGTAACGTCCCGTATTGA	CGTTCTAAACGGCTAGATGCTCGGTCTCACACCGGTCGTAACGTCCCGTATTGAGTTTGGAGACGGGATACCGTCTCTGATCCGTACAATACTGTGTCCCAGTACCCGCAAGAATGCGGTCGTAACGTCCCGTATTGATGGACCGGTTAATAGAGCAGTAGTGTGACTGTCTGTCTTTCACACCTGAGAGGGCGCTAAGCGGGGAAAGGGGAAAGACAGACT
CXSensor_hu6_Small_0161	0	1	TTGCAAGATAAGTATATATCTTCGCTCAAGCCGTATTGCGAGGTCGTACAGGCAGTGCGGTATGCATCCCTGGCTAGAGCTGGGTAACAACGCGCCCTAAGGCGGGATC	GCCGTATTGCGAGGTCGTAC	CGTTCTAAACGGCTAGATGCTCGGTCTCACACCGGCCGTATTGCGAGGTCGTACGTTTGGAGACGGGATACCGTCTCTGATCCCGCCTTAGGGCGCGTTGTTACCCAGCTCTAGCCAGGGATGCATACCGCACTGCCTGTACGACCTCGCAATACGGCTTGAGCGAAGATATATACTTATCTTGCAAGAGGGCGCTAAGCGGGGAAAGGGGAAAGACAGACT
CXSensor_hu6_Small_0162	1	1	CGCCAGCGGACCTGGGCTTTAGAGACTGCTCACTTGGAGAGTCCAACCCAGTTGGTCGCGTACGACGCGAATCTAAAATTGTGTAAATCGGTTCCGTCGGTACCGGATC	CGCGTCGTACGCGACCAACT	CGTTCTAAACGGCTAGATGCTCGGTCTCACACCGCGCGTCGTACGCGACCAACTGTTTGGAGACGGGATACCGTCTCTGATCCGGTACCGACGGAACCGATTTACACAATTTTAGATTCGCGTCGTACGCGACCAACTGGGTTGGACTCTCCAAGTGAGCAGTCTCTAAAGCCCAGGTCCGCTGGCGGAGGGCGCTAAGCGGGGAAAGGGGAAAGACAGACT
CXSensor_hu6_Small_0163	0	1	GCTACGCAGTCTCACAAGAGCTGCATGCACACGCGGTAGCCGAAACCGATGGGATATCTGTCGACGAGAGTGCGACCATATTTTAGTGCTACGATGAGCTCTCCGGATC	CACGCGGTAGCCGAAACCGA	CGTTCTAAACGGCTAGATGCTCGGTCTCACACCGCACGCGGTAGCCGAAACCGAGTTTGGAGACGGGATACCGTCTCTGATCCGGAGAGCTCATCGTAGCACTAAAATATGGTCGCACTCTCGTCGACAGATATCCCATCGGTTTCGGCTACCGCGTGTGCATGCAGCTCTTGTGAGACTGCGTAGCGAGGGCGCTAAGCGGGGAAAGGGGAAAGACAGACT
CXSensor_hu6_Small_0164	1	1	GGTGCGCGGAACGATCTATGCTGCTCACAGCACATGTAAAGTGCAGCCTTCTTTTAACCGTGCCGCGTCATCTCAAGTTTAGTCTAGGACATAGCTTTGCCCTAGGATC	GACGCGGCACGGTTAAAAGA	CGTTCTAAACGGCTAGATGCTCGGTCTCACACCGGACGCGGCACGGTTAAAAGAGTTTGGAGACGGGATACCGTCTCTGATCCTAGGGCAAAGCTATGTCCTAGACTAAACTTGAGATGACGCGGCACGGTTAAAAGAAGGCTGCACTTTACATGTGCTGTGAGCAGCATAGATCGTTCCGCGCACCGAGGGCGCTAAGCGGGGAAAGGGGAAAGACAGACT
CXSensor_hu6_Small_0165	0	1	TTCTGTGACGGTCGACCGATGTTGGCGGGAACGCGCGTCCGTCTAATTGGGGTGCCCAAAACTTAAACGAGGCACACATTGTGCTAGATTAACCTCGGTATACTGGATC	AACGCGCGTCCGTCTAATTG	CGTTCTAAACGGCTAGATGCTCGGTCTCACACCGAACGCGCGTCCGTCTAATTGGTTTGGAGACGGGATACCGTCTCTGATCCAGTATACCGAGGTTAATCTAGCACAATGTGTGCCTCGTTTAAGTTTTGGGCACCCCAATTAGACGGACGCGCGTTCCCGCCAACATCGGTCGACCGTCACAGAAGAGGGCGCTAAGCGGGGAAAGGGGAAAGACAGACT
CXSensor_hu6_Small_0166	1	1	AGCTATTGGTGATCCGATGATCGGGAGCAACCGGTACGGAAAACTACCGAATGTTACGGCGTCGGAAAGGGAATTGCAATTTGATTTCTGCACTCCCCGCCGCTGGATC	CTTTCCGACGCCGTAACATT	CGTTCTAAACGGCTAGATGCTCGGTCTCACACCGCTTTCCGACGCCGTAACATTGTTTGGAGACGGGATACCGTCTCTGATCCAGCGGCGGGGAGTGCAGAAATCAAATTGCAATTCCCTTTCCGACGCCGTAACATTCGGTAGTTTTCCGTACCGGTTGCTCCCGATCATCGGATCACCAATAGCTGAGGGCGCTAAGCGGGGAAAGGGGAAAGACAGACT
CXSensor_hu6_Small_0167	0	1	ATATTGTTATAGGACGAGTTTCGCCATGTGCCACGCTCGAGGACCGGACTGGGTCGGCGGCAACGGGCAGCACCCACGCAGTCCTTATATGTCAATGGCCATTAGGATC	GCCACGCTCGAGGACCGGAC	CGTTCTAAACGGCTAGATGCTCGGTCTCACACCGGCCACGCTCGAGGACCGGACGTTTGGAGACGGGATACCGTCTCTGATCCTAATGGCCATTGACATATAAGGACTGCGTGGGTGCTGCCCGTTGCCGCCGACCCAGTCCGGTCCTCGAGCGTGGCACATGGCGAAACTCGTCCTATAACAATATGAGGGCGCTAAGCGGGGAAAGGGGAAAGACAGACT
CXSensor_hu6_Small_0168	1	1	CTGGAGAACGGGGAAAATGTGCGGCCACCCGGCTCCCCGTAAGTCACCATCGAAATTAGTACCGCGGGATCCTGTAAAATTTTTGCTATAGTGGATATGATTCAGGATC	TCCCGCGGTACTAATTTCGA	CGTTCTAAACGGCTAGATGCTCGGTCTCACACCGTCCCGCGGTACTAATTTCGAGTTTGGAGACGGGATACCGTCTCTGATCCTGAATCATATCCACTATAGCAAAAATTTTACAGGATCCCGCGGTACTAATTTCGATGGTGACTTACGGGGAGCCGGGTGGCCGCACATTTTCCCCGTTCTCCAGGAGGGCGCTAAGCGGGGAAAGGGGAAAGACAGACT
CXSensor_hu6_Small_0169	0	1	TGCTAGGATAACAGTCGGAGCCCCTGGAGTTCGACGCGTGTTATTCGATCGGTGGCTAATTCATGTTCACCACCTCCCATGGGGAAGTGCAACTCACTGTTTAAGGATC	TTCGACGCGTGTTATTCGAT	CGTTCTAAACGGCTAGATGCTCGGTCTCACACCGTTCGACGCGTGTTATTCGATGTTTGGAGACGGGATACCGTCTCTGATCCTTAAACAGTGAGTTGCACTTCCCCATGGGAGGTGGTGAACATGAATTAGCCACCGATCGAATAACACGCGTCGAACTCCAGGGGCTCCGACTGTTATCCTAGCAGAGGGCGCTAAGCGGGGAAAGGGGAAAGACAGACT
CXSensor_hu6_Small_0170	1	1	AGGTTACTCAGTTTCTCCGCCTCATTGTGAAAGGTCCCTCATTTGGCCAAATGCCGAATTGTCGACGACATACAAGTTAAGCGCCACCGGCAGTGCAGGGATACGGATC	GTCGTCGACAATTCGGCATT	CGTTCTAAACGGCTAGATGCTCGGTCTCACACCGGTCGTCGACAATTCGGCATTGTTTGGAGACGGGATACCGTCTCTGATCCGTATCCCTGCACTGCCGGTGGCGCTTAACTTGTATGTCGTCGACAATTCGGCATTTGGCCAAATGAGGGACCTTTCACAATGAGGCGGAGAAACTGAGTAACCTGAGGGCGCTAAGCGGGGAAAGGGGAAAGACAGACT
CXSensor_hu6_Small_0171	0	1	ATGGCCTGATTCGAAGCGGCCATAAGATCACTACACGCGAGGCGCGCTAAGGGTTTGCACGCTTCTATACGTATAATCTCATTACGCGTCGCGATAGAAACGGCGGATC	ACTACACGCGAGGCGCGCTA	CGTTCTAAACGGCTAGATGCTCGGTCTCACACCGACTACACGCGAGGCGCGCTAGTTTGGAGACGGGATACCGTCTCTGATCCGCCGTTTCTATCGCGACGCGTAATGAGATTATACGTATAGAAGCGTGCAAACCCTTAGCGCGCCTCGCGTGTAGTGATCTTATGGCCGCTTCGAATCAGGCCATGAGGGCGCTAAGCGGGGAAAGGGGAAAGACAGACT
CXSensor_hu6_Small_0172	1	1	CGTTTTGCTCGTAGGTAGCCCACTCGGTTAGCGGCGGCAATAATCTCCCCGGATTTACGCGGACAAGTCAAATCGGTTTTAAGAAGCAAACCCGTCAATCGCGTGGATC	GACTTGTCCGCGTAAATCCG	CGTTCTAAACGGCTAGATGCTCGGTCTCACACCGGACTTGTCCGCGTAAATCCGGTTTGGAGACGGGATACCGTCTCTGATCCACGCGATTGACGGGTTTGCTTCTTAAAACCGATTTGACTTGTCCGCGTAAATCCGGGGAGATTATTGCCGCCGCTAACCGAGTGGGCTACCTACGAGCAAAACGGAGGGCGCTAAGCGGGGAAAGGGGAAAGACAGACT
CXSensor_hu6_Small_0173	0	1	TCTTTTGCATATATTGCACACCACTATTCGACGCGATCGGTATATATCATGGCTATGCAAAACGAACCGGGTAGCGGCAGTACACCACTAGTGGTCGGGTGGGAGGATC	GACGCGATCGGTATATATCA	CGTTCTAAACGGCTAGATGCTCGGTCTCACACCGGACGCGATCGGTATATATCAGTTTGGAGACGGGATACCGTCTCTGATCCTCCCACCCGACCACTAGTGGTGTACTGCCGCTACCCGGTTCGTTTTGCATAGCCATGATATATACCGATCGCGTCGAATAGTGGTGTGCAATATATGCAAAAGAGAGGGCGCTAAGCGGGGAAAGGGGAAAGACAGACT
CXSensor_hu6_Small_0174	1	1	ACTCAAGGGTCTGATTTCGTATGCAATATGATCAGACCGGCTAGGACCCGCGGACGACGCCTCGATTTACATCGTGTCTAACACCGGAACAGGTTCCTTACGCGGGATC	TAAATCGAGGCGTCGTCCGC	CGTTCTAAACGGCTAGATGCTCGGTCTCACACCGTAAATCGAGGCGTCGTCCGCGTTTGGAGACGGGATACCGTCTCTGATCCCGCGTAAGGAACCTGTTCCGGTGTTAGACACGATGTAAATCGAGGCGTCGTCCGCGGGTCCTAGCCGGTCTGATCATATTGCATACGAAATCAGACCCTTGAGTGAGGGCGCTAAGCGGGGAAAGGGGAAAGACAGACT
CXSensor_hu6_Small_0175	0	1	CTTACGTAACACCGCTAATACCTGTGTTTTCGCGCACCGACCGATTTCGAGGACCACCCAGGGTTAGAACTCATGGTCGAGGGTACCAAAGCATGGGGCTCATGGGATC	TCGCGCACCGACCGATTTCG	CGTTCTAAACGGCTAGATGCTCGGTCTCACACCGTCGCGCACCGACCGATTTCGGTTTGGAGACGGGATACCGTCTCTGATCCCATGAGCCCCATGCTTTGGTACCCTCGACCATGAGTTCTAACCCTGGGTGGTCCTCGAAATCGGTCGGTGCGCGAAAACACAGGTATTAGCGGTGTTACGTAAGGAGGGCGCTAAGCGGGGAAAGGGGAAAGACAGACT
CXSensor_hu6_Small_0176	1	1	GACGGCTTTCTCGATTAGGCGTACGCAAGGACGAACCTATATGACGCCAGCGTCTACGCTCTTTCGATACGATCAGATTTGCCTCCCAGCGCTAATGTAGTATGGGATC	TATCGAAAGAGCGTAGACGC	CGTTCTAAACGGCTAGATGCTCGGTCTCACACCGTATCGAAAGAGCGTAGACGCGTTTGGAGACGGGATACCGTCTCTGATCCCATACTACATTAGCGCTGGGAGGCAAATCTGATCGTATCGAAAGAGCGTAGACGCTGGCGTCATATAGGTTCGTCCTTGCGTACGCCTAATCGAGAAAGCCGTCGAGGGCGCTAAGCGGGGAAAGGGGAAAGACAGACT
CXSensor_hu6_Small_0177	0	1	AGCGCGTCACTCGCGGTACACGACGAGGTGATTAATACTGTACGTCGCCTGGATTTAACTTTAGCTTCCGTTAGAGAGAGCAGCAAACGAACTGACTTCGGCTCGGATC	GATTAATACTGTACGTCGCC	CGTTCTAAACGGCTAGATGCTCGGTCTCACACCGGATTAATACTGTACGTCGCCGTTTGGAGACGGGATACCGTCTCTGATCCGAGCCGAAGTCAGTTCGTTTGCTGCTCTCTCTAACGGAAGCTAAAGTTAAATCCAGGCGACGTACAGTATTAATCACCTCGTCGTGTACCGCGAGTGACGCGCTGAGGGCGCTAAGCGGGGAAAGGGGAAAGACAGACT
CXSensor_hu6_Small_0178	1	1	TGTCGGTCAGGAGCAACTCAGCTACAGCTGTGATCAGTAAGCCATACCAAGATCGTTATCGAGTCACATTTCTCTTGATGGACAACTAGGTACCTGTCGCACGGGGATC	ATGTGACTCGATAACGATCT	CGTTCTAAACGGCTAGATGCTCGGTCTCACACCGATGTGACTCGATAACGATCTGTTTGGAGACGGGATACCGTCTCTGATCCCCGTGCGACAGGTACCTAGTTGTCCATCAAGAGAAATGTGACTCGATAACGATCTTGGTATGGCTTACTGATCACAGCTGTAGCTGAGTTGCTCCTGACCGACAGAGGGCGCTAAGCGGGGAAAGGGGAAAGACAGACT
CXSensor_hu6_Small_0179	0	1	CGTATTTGGGAACCCAACCCTACGGCTGTGGCGGCGGTAGGCCGACTTATGGCCACGACTTAAGCTGAGTCCGAGTCGGTGAACAACTATGAACATTGGTCGTAGGATC	GGCGGCGGTAGGCCGACTTA	CGTTCTAAACGGCTAGATGCTCGGTCTCACACCGGGCGGCGGTAGGCCGACTTAGTTTGGAGACGGGATACCGTCTCTGATCCTACGACCAATGTTCATAGTTGTTCACCGACTCGGACTCAGCTTAAGTCGTGGCCATAAGTCGGCCTACCGCCGCCACAGCCGTAGGGTTGGGTTCCCAAATACGGAGGGCGCTAAGCGGGGAAAGGGGAAAGACAGACT
CXSensor_hu6_Small_0180	1	1	AAAACAAGTCCAGGGATTCGTAGACCAGCAAGCCAGATTGTGGCTTCCTTCGAGGCGCGATCACTCGGCCCTTGTTGCCTCGACTACCCCTGAGGTGAATGCTTGGATC	GCCGAGTGATCGCGCCTCGA	CGTTCTAAACGGCTAGATGCTCGGTCTCACACCGGCCGAGTGATCGCGCCTCGAGTTTGGAGACGGGATACCGTCTCTGATCCAAGCATTCACCTCAGGGGTAGTCGAGGCAACAAGGGCCGAGTGATCGCGCCTCGAAGGAAGCCACAATCTGGCTTGCTGGTCTACGAATCCCTGGACTTGTTTTGAGGGCGCTAAGCGGGGAAAGGGGAAAGACAGACT
CXSensor_hu6_Small_0181	0	1	GAGTGTCTACAGGGCGCCACAGCACTCTCTTGCGCTCGTTTGGGCCGAGTGGAATCAGTGGTTTGCGTGAACTTGTTATGAAACCAGCCACTGCCGGTAATTGAGGATC	TTGCGCTCGTTTGGGCCGAG	CGTTCTAAACGGCTAGATGCTCGGTCTCACACCGTTGCGCTCGTTTGGGCCGAGGTTTGGAGACGGGATACCGTCTCTGATCCTCAATTACCGGCAGTGGCTGGTTTCATAACAAGTTCACGCAAACCACTGATTCCACTCGGCCCAAACGAGCGCAAGAGAGTGCTGTGGCGCCCTGTAGACACTCGAGGGCGCTAAGCGGGGAAAGGGGAAAGACAGACT
CXSensor_hu6_Small_0182	1	1	CCTATGCCTCACAATTAGACTAGGCCCCAGTGTTATGGAGTCTTAGCCTATGCCGGTCAACGAATATCTCTAGAGAGGGTCGGGCTCATTCCCTCAAACGGTATGGATC	AGATATTCGTTGACCGGCAT	CGTTCTAAACGGCTAGATGCTCGGTCTCACACCGAGATATTCGTTGACCGGCATGTTTGGAGACGGGATACCGTCTCTGATCCATACCGTTTGAGGGAATGAGCCCGACCCTCTCTAGAGATATTCGTTGACCGGCATAGGCTAAGACTCCATAACACTGGGGCCTAGTCTAATTGTGAGGCATAGGGAGGGCGCTAAGCGGGGAAAGGGGAAAGACAGACT
CXSensor_hu6_Small_0185	0	1	CCTGGTGAGTACTCCACGGAACATACGGCTCGGGCCGTCGTACGGACGCAGGTTAGTTGGTAGCACTCAACCGGCTTTAGGTGATGAAACAATGCTCAGTTCACGGATC	TCGGGCCGTCGTACGGACGC	CGTTCTAAACGGCTAGATGCTCGGTCTCACACCGTCGGGCCGTCGTACGGACGCGTTTGGAGACGGGATACCGTCTCTGATCCGTGAACTGAGCATTGTTTCATCACCTAAAGCCGGTTGAGTGCTACCAACTAACCTGCGTCCGTACGACGGCCCGAGCCGTATGTTCCGTGGAGTACTCACCAGGGAGGGCGCTAAGCGGGGAAAGGGGAAAGACAGACT
CXSensor_hu6_Small_0186	1	1	GTGAGTGTTCCGCCTAAGACGGTCGAATTGACGCACATTAGACTTCCCATATATCGTAGCTTTCGACAGAGGCGGACAAGCTTTCGAGATCAGCGTCAACCTTAGGATC	CTGTCGAAAGCTACGATATA	CGTTCTAAACGGCTAGATGCTCGGTCTCACACCGCTGTCGAAAGCTACGATATAGTTTGGAGACGGGATACCGTCTCTGATCCTAAGGTTGACGCTGATCTCGAAAGCTTGTCCGCCTCTGTCGAAAGCTACGATATATGGGAAGTCTAATGTGCGTCAATTCGACCGTCTTAGGCGGAACACTCACGAGGGCGCTAAGCGGGGAAAGGGGAAAGACAGACT
CXSensor_hu6_Small_0187	0	1	ATTACCGGAGACTTGCAGCCAAAGGTTCATGTTCGTACCGTGTATCGGTCGGGGCTACACTACCGTGCTGTTCCAGGCTATTTCACAGATAATGGACGGTTCTCGGATC	TGTTCGTACCGTGTATCGGT	CGTTCTAAACGGCTAGATGCTCGGTCTCACACCGTGTTCGTACCGTGTATCGGTGTTTGGAGACGGGATACCGTCTCTGATCCGAGAACCGTCCATTATCTGTGAAATAGCCTGGAACAGCACGGTAGTGTAGCCCCGACCGATACACGGTACGAACATGAACCTTTGGCTGCAAGTCTCCGGTAATGAGGGCGCTAAGCGGGGAAAGGGGAAAGACAGACT
CXSensor_hu6_Small_0188	1	1	TAGGATTGGCCTATTTGTCGAACTACCAATCGTATCGAACGCCGTGCCGGTTATCGCCGTTTGCGCATGCCACGTCGTAGGAAAGAACTCGATAGATTTTCCGCGGATC	CATGCGCAAACGGCGATAAC	CGTTCTAAACGGCTAGATGCTCGGTCTCACACCGCATGCGCAAACGGCGATAACGTTTGGAGACGGGATACCGTCTCTGATCCGCGGAAAATCTATCGAGTTCTTTCCTACGACGTGGCATGCGCAAACGGCGATAACCGGCACGGCGTTCGATACGATTGGTAGTTCGACAAATAGGCCAATCCTAGAGGGCGCTAAGCGGGGAAAGGGGAAAGACAGACT
CXSensor_hu6_Small_0189	0	1	TGTTCTCTAAGGGAGCAGGTCAACGTCAAACCGCCTCGACCTAAATCGGGGGGTGTAGCACCTAACCGGAACGCCAACCGATTGCGCGGAATCTAGTACTTCTTGGATC	ACCGCCTCGACCTAAATCGG	CGTTCTAAACGGCTAGATGCTCGGTCTCACACCGACCGCCTCGACCTAAATCGGGTTTGGAGACGGGATACCGTCTCTGATCCAAGAAGTACTAGATTCCGCGCAATCGGTTGGCGTTCCGGTTAGGTGCTACACCCCCCGATTTAGGTCGAGGCGGTTTGACGTTGACCTGCTCCCTTAGAGAACAGAGGGCGCTAAGCGGGGAAAGGGGAAAGACAGACT
CXSensor_hu6_Small_0190	1	1	AAGGCGGGCACAGTGTATGGTCCGCACTTAATGCATTCGAAGTTAACCGGTTAGATCGAGCACGCCACCTCTGACTAGCCAGTCGCGGTCTAAACAGTGCCCACGGATC	GGTGGCGTGCTCGATCTAAC	CGTTCTAAACGGCTAGATGCTCGGTCTCACACCGGGTGGCGTGCTCGATCTAACGTTTGGAGACGGGATACCGTCTCTGATCCGTGGGCACTGTTTAGACCGCGACTGGCTAGTCAGAGGTGGCGTGCTCGATCTAACCGGTTAACTTCGAATGCATTAAGTGCGGACCATACACTGTGCCCGCCTTGAGGGCGCTAAGCGGGGAAAGGGGAAAGACAGACT
CXSensor_hu6_Small_0191	0	1	CACAATCATGGACGTATTCGGTTGGGCTCGGTGCGTATACTTCGTGACGAGGGCAGTGGCTATCCCGAAGATTAGACTTGTACGAGTTACGAACCATTGGACCCGGATC	GGTGCGTATACTTCGTGACG	CGTTCTAAACGGCTAGATGCTCGGTCTCACACCGGGTGCGTATACTTCGTGACGGTTTGGAGACGGGATACCGTCTCTGATCCGGGTCCAATGGTTCGTAACTCGTACAAGTCTAATCTTCGGGATAGCCACTGCCCTCGTCACGAAGTATACGCACCGAGCCCAACCGAATACGTCCATGATTGTGGAGGGCGCTAAGCGGGGAAAGGGGAAAGACAGACT
CXSensor_hu6_Small_0192	1	1	ATCGCTCTTGATTGCATGATACGCCTCCCCTGTCTGCCACTATAAGCCTAAAATGCACCGTCGTCGCAAATTCGAAATGAACTGGATGAGTAAGGCCTGCGGAGGGATC	TTGCGACGACGGTGCATTTT	CGTTCTAAACGGCTAGATGCTCGGTCTCACACCGTTGCGACGACGGTGCATTTTGTTTGGAGACGGGATACCGTCTCTGATCCCTCCGCAGGCCTTACTCATCCAGTTCATTTCGAATTTGCGACGACGGTGCATTTTAGGCTTATAGTGGCAGACAGGGGAGGCGTATCATGCAATCAAGAGCGATGAGGGCGCTAAGCGGGGAAAGGGGAAAGACAGACT
CXSensor_hu6_Small_0193	0	1	CCGCCAACCAAGAGTATATTGCTCTTGACAAGATGGGGTTATCGCGACTGGGGTCAATGGGGTCCTTTCGCAAGAACTTTAACTGCGTTACAGTCAGGTAGACGGGATC	AAGATGGGGTTATCGCGACT	CGTTCTAAACGGCTAGATGCTCGGTCTCACACCGAAGATGGGGTTATCGCGACTGTTTGGAGACGGGATACCGTCTCTGATCCCGTCTACCTGACTGTAACGCAGTTAAAGTTCTTGCGAAAGGACCCCATTGACCCCAGTCGCGATAACCCCATCTTGTCAAGAGCAATATACTCTTGGTTGGCGGGAGGGCGCTAAGCGGGGAAAGGGGAAAGACAGACT
CXSensor_hu6_Small_0194	1	1	CGATCCACTGTAACGCTACCAACGACCCTTTAGTACCCGCGCGGGACCTAGATCCGTAGCGGTGTGGGGAATAAGGATAAGACAGTTACCGGGTTGTCGTTTGTGGATC	CCCCACACCGCTACGGATCT	CGTTCTAAACGGCTAGATGCTCGGTCTCACACCGCCCCACACCGCTACGGATCTGTTTGGAGACGGGATACCGTCTCTGATCCACAAACGACAACCCGGTAACTGTCTTATCCTTATTCCCCACACCGCTACGGATCTAGGTCCCGCGCGGGTACTAAAGGGTCGTTGGTAGCGTTACAGTGGATCGGAGGGCGCTAAGCGGGGAAAGGGGAAAGACAGACT
CXSensor_hu6_Small_0196	1	1	GTGATCTTCGACATGAGCGAAGTCTAGAGGATCATAATCTGCAGTTCCCTATCGGCGCTACGACGTTGCACTTCCGGAATCGATACGAACTTGGGCGTCCCCCAGGATC	GCAACGTCGTAGCGCCGATA	CGTTCTAAACGGCTAGATGCTCGGTCTCACACCGGCAACGTCGTAGCGCCGATAGTTTGGAGACGGGATACCGTCTCTGATCCTGGGGGACGCCCAAGTTCGTATCGATTCCGGAAGTGCAACGTCGTAGCGCCGATAGGGAACTGCAGATTATGATCCTCTAGACTTCGCTCATGTCGAAGATCACGAGGGCGCTAAGCGGGGAAAGGGGAAAGACAGACT
CXSensor_hu6_Small_0197	0	1	TTTTCAATTGGTAGCTATCAGCTAGTCGCCCCGTCGTCGTTTCACGTAACGGCTAGCGAATTTAGCAGCTCAAACATTTGCCAAGCGTGAGGCCCGTGGGAGCAGGATC	CCCGTCGTCGTTTCACGTAA	CGTTCTAAACGGCTAGATGCTCGGTCTCACACCGCCCGTCGTCGTTTCACGTAAGTTTGGAGACGGGATACCGTCTCTGATCCTGCTCCCACGGGCCTCACGCTTGGCAAATGTTTGAGCTGCTAAATTCGCTAGCCGTTACGTGAAACGACGACGGGGCGACTAGCTGATAGCTACCAATTGAAAAGAGGGCGCTAAGCGGGGAAAGGGGAAAGACAGACT
CXSensor_hu6_Small_0198	1	1	GGATAAAGAGTACGAGCGGGTCCTACGGCGCTTCTGATCAACGTCCCCGAGTGTATCGCGCGGACTCAGACTCCTAAAGGGTCGTTCAATGAGGTACTTCCCTTGGATC	CTGAGTCCGCGCGATACACT	CGTTCTAAACGGCTAGATGCTCGGTCTCACACCGCTGAGTCCGCGCGATACACTGTTTGGAGACGGGATACCGTCTCTGATCCAAGGGAAGTACCTCATTGAACGACCCTTTAGGAGTCTGAGTCCGCGCGATACACTCGGGGACGTTGATCAGAAGCGCCGTAGGACCCGCTCGTACTCTTTATCCGAGGGCGCTAAGCGGGGAAAGGGGAAAGACAGACT
CXSensor_hu6_Small_0200	1	1	CAACTTGTGGAGTATACGATTACACTAGCAGGTAATGCGTCACTTGCCGCCGGACGCGCCAATGACGCTCCCAGAGTCGGGTCCTATCAACATTCCGGTCCGTGGGATC	AGCGTCATTGGCGCGTCCGG	CGTTCTAAACGGCTAGATGCTCGGTCTCACACCGAGCGTCATTGGCGCGTCCGGGTTTGGAGACGGGATACCGTCTCTGATCCCACGGACCGGAATGTTGATAGGACCCGACTCTGGGAGCGTCATTGGCGCGTCCGGCGGCAAGTGACGCATTACCTGCTAGTGTAATCGTATACTCCACAAGTTGGAGGGCGCTAAGCGGGGAAAGGGGAAAGACAGACT
CXSensor_hu6_Small_0201	0	1	GTGGCGAGATAGGTCCATACCCCCGTTGGATCGGCGATACGAGCAACAGAGGGATACTGTCGTAGCCCAAATGTAAGTGAAAACCATGACTCTCCACTTAGGTTGGATC	ATCGGCGATACGAGCAACAG	CGTTCTAAACGGCTAGATGCTCGGTCTCACACCGATCGGCGATACGAGCAACAGGTTTGGAGACGGGATACCGTCTCTGATCCAACCTAAGTGGAGAGTCATGGTTTTCACTTACATTTGGGCTACGACAGTATCCCTCTGTTGCTCGTATCGCCGATCCAACGGGGGTATGGACCTATCTCGCCACGAGGGCGCTAAGCGGGGAAAGGGGAAAGACAGACT
CXSensor_hu6_Small_0202	1	1	ATACGCCCTACTGAGTAAAAGCGAGCTCCATGGAATCCGACACCTACCTAGTAGAGCTCGAGCGTCGTCATCGCCTTAAGTTGACCGTGGTCGTAGTGTTGACGGGATC	GACGACGCTCGAGCTCTACT	CGTTCTAAACGGCTAGATGCTCGGTCTCACACCGGACGACGCTCGAGCTCTACTGTTTGGAGACGGGATACCGTCTCTGATCCCGTCAACACTACGACCACGGTCAACTTAAGGCGATGACGACGCTCGAGCTCTACTAGGTAGGTGTCGGATTCCATGGAGCTCGCTTTTACTCAGTAGGGCGTATGAGGGCGCTAAGCGGGGAAAGGGGAAAGACAGACT
CXSensor_hu6_Small_0203	0	1	ATACACTGACGGTCACCGGGCTTAGGCAGGTGCGAATATCGTCTAATCCGGGCTATTTCTCAGCAAGTACGCTATGCTAGCGTGGTTGCAATCGTCAAGATATCGGATC	GTGCGAATATCGTCTAATCC	CGTTCTAAACGGCTAGATGCTCGGTCTCACACCGGTGCGAATATCGTCTAATCCGTTTGGAGACGGGATACCGTCTCTGATCCGATATCTTGACGATTGCAACCACGCTAGCATAGCGTACTTGCTGAGAAATAGCCCGGATTAGACGATATTCGCACCTGCCTAAGCCCGGTGACCGTCAGTGTATGAGGGCGCTAAGCGGGGAAAGGGGAAAGACAGACT
CXSensor_hu6_Small_0204	1	1	CGGAATAAGTATAGCTTGGAGTGGACGACCCCGCGCTGTGGTGCATCCTGCCTACGGCCGTACTCCGCCTTTAGCACTCTTCCCAATACCATAGGCATATGCACGGATC	GGCGGAGTACGGCCGTAGGC	CGTTCTAAACGGCTAGATGCTCGGTCTCACACCGGGCGGAGTACGGCCGTAGGCGTTTGGAGACGGGATACCGTCTCTGATCCGTGCATATGCCTATGGTATTGGGAAGAGTGCTAAAGGCGGAGTACGGCCGTAGGCAGGATGCACCACAGCGCGGGGTCGTCCACTCCAAGCTATACTTATTCCGGAGGGCGCTAAGCGGGGAAAGGGGAAAGACAGACT
CXSensor_hu6_Small_0205	0	1	GGCACTCGAGCCCAGCCCCTGATACGATAGAGCTTCGCCGATTCAAATGGGGTGTTACGGCCTTGCGATTGATCGGTATACTTAAAGATGATGTACTAGAGTCGGGATC	GAGCTTCGCCGATTCAAATG	CGTTCTAAACGGCTAGATGCTCGGTCTCACACCGGAGCTTCGCCGATTCAAATGGTTTGGAGACGGGATACCGTCTCTGATCCCGACTCTAGTACATCATCTTTAAGTATACCGATCAATCGCAAGGCCGTAACACCCCATTTGAATCGGCGAAGCTCTATCGTATCAGGGGCTGGGCTCGAGTGCCGAGGGCGCTAAGCGGGGAAAGGGGAAAGACAGACT
CXSensor_hu6_Small_0206	1	1	GGGTATCTGGCGAGACATTTGCGGTCGGAACACTCATTCCGCAAATCCACCATCGAACGCCCATAATCAGGTCATCTCAATGAATGCCCCTTGTCAAGAAGCTAGGATC	TGATTATGGGCGTTCGATGG	CGTTCTAAACGGCTAGATGCTCGGTCTCACACCGTGATTATGGGCGTTCGATGGGTTTGGAGACGGGATACCGTCTCTGATCCTAGCTTCTTGACAAGGGGCATTCATTGAGATGACCTGATTATGGGCGTTCGATGGTGGATTTGCGGAATGAGTGTTCCGACCGCAAATGTCTCGCCAGATACCCGAGGGCGCTAAGCGGGGAAAGGGGAAAGACAGACT
CXSensor_hu6_Small_0207	0	1	GAACTTTCTGGAATCACTGACGACAGGATAGGTTCGATCCGATTGTTGTCGGTGTTATGAGCACACATTTGCACGTCACCCAGTCATCCGAGGCTGCTTGACGTGGATC	AGGTTCGATCCGATTGTTGT	CGTTCTAAACGGCTAGATGCTCGGTCTCACACCGAGGTTCGATCCGATTGTTGTGTTTGGAGACGGGATACCGTCTCTGATCCACGTCAAGCAGCCTCGGATGACTGGGTGACGTGCAAATGTGTGCTCATAACACCGACAACAATCGGATCGAACCTATCCTGTCGTCAGTGATTCCAGAAAGTTCGAGGGCGCTAAGCGGGGAAAGGGGAAAGACAGACT
CXSensor_hu6_Small_0208	1	1	TGGATTATCCTCGTCCACGGCTGTCGATAGGACCAATTTGAGGTCACCCCTCCGCTGATAGATCGCGTCGTAAGGCCACTACTCTCGAAGATTAGATCCAGCATGGATC	GACGCGATCTATCAGCGGAG	CGTTCTAAACGGCTAGATGCTCGGTCTCACACCGGACGCGATCTATCAGCGGAGGTTTGGAGACGGGATACCGTCTCTGATCCATGCTGGATCTAATCTTCGAGAGTAGTGGCCTTACGACGCGATCTATCAGCGGAGGGGTGACCTCAAATTGGTCCTATCGACAGCCGTGGACGAGGATAATCCAGAGGGCGCTAAGCGGGGAAAGGGGAAAGACAGACT
CXSensor_hu6_Small_0209	0	1	GTCACCGTGAGTTCAACGCTATGCACTCGCCCTCGATCACGCCGGCGAGGGGGGGATTTCGGGACGATGCTTGTAACAGATGCAACCGCGTCAAATTTAAACCGGGATC	CCCTCGATCACGCCGGCGAG	CGTTCTAAACGGCTAGATGCTCGGTCTCACACCGCCCTCGATCACGCCGGCGAGGTTTGGAGACGGGATACCGTCTCTGATCCCGGTTTAAATTTGACGCGGTTGCATCTGTTACAAGCATCGTCCCGAAATCCCCCCCTCGCCGGCGTGATCGAGGGCGAGTGCATAGCGTTGAACTCACGGTGACGAGGGCGCTAAGCGGGGAAAGGGGAAAGACAGACT
CXSensor_hu6_Small_0210	1	1	ATCCTGCCTACCGCAGAAGCGTCGACTTCAAAGGAAAGTTTATGCCCCAGTCAAGGCACGACCGGACTACTGGGTCAAATGACTATGTCTTACCGCGAGGAGGCGGATC	TAGTCCGGTCGTGCCTTGAC	CGTTCTAAACGGCTAGATGCTCGGTCTCACACCGTAGTCCGGTCGTGCCTTGACGTTTGGAGACGGGATACCGTCTCTGATCCGCCTCCTCGCGGTAAGACATAGTCATTTGACCCAGTAGTCCGGTCGTGCCTTGACTGGGGCATAAACTTTCCTTTGAAGTCGACGCTTCTGCGGTAGGCAGGATGAGGGCGCTAAGCGGGGAAAGGGGAAAGACAGACT
CXSensor_hu6_Small_0211	0	1	CCAGTTGTTTCCCAGCAGGAGCGGCTTGCTATACGTGATCGAGCTATCACGGCCGGCATGTATACTCACATTACCAGAATACGGACTATGATCAGATTTGTGGAGGATC	TATACGTGATCGAGCTATCA	CGTTCTAAACGGCTAGATGCTCGGTCTCACACCGTATACGTGATCGAGCTATCAGTTTGGAGACGGGATACCGTCTCTGATCCTCCACAAATCTGATCATAGTCCGTATTCTGGTAATGTGAGTATACATGCCGGCCGTGATAGCTCGATCACGTATAGCAAGCCGCTCCTGCTGGGAAACAACTGGGAGGGCGCTAAGCGGGGAAAGGGGAAAGACAGACT
CXSensor_hu6_Small_0212	1	1	CTCGTCTTGTCAATACGTTAATGTACATGCAATAGAAGTGGCACCACCTGGCGCTATCTGTCGACGGGCCCTGAAGCGCTCCAACTAGGTAGCTTGCTGCGGTCGGATC	GCCCGTCGACAGATAGCGCC	CGTTCTAAACGGCTAGATGCTCGGTCTCACACCGGCCCGTCGACAGATAGCGCCGTTTGGAGACGGGATACCGTCTCTGATCCGACCGCAGCAAGCTACCTAGTTGGAGCGCTTCAGGGCCCGTCGACAGATAGCGCCAGGTGGTGCCACTTCTATTGCATGTACATTAACGTATTGACAAGACGAGGAGGGCGCTAAGCGGGGAAAGGGGAAAGACAGACT
CXSensor_hu6_Small_0213	0	1	TCTTCCCGTGGGGCAATGACTACTAGGTGCTACTCTTGTCGAGAGCGCCCGGCTAACTCAGCTAGATCCTGTTGTCGGGAACGGAGACAACTCCGATGAACATTGGATC	CTACTCTTGTCGAGAGCGCC	CGTTCTAAACGGCTAGATGCTCGGTCTCACACCGCTACTCTTGTCGAGAGCGCCGTTTGGAGACGGGATACCGTCTCTGATCCAATGTTCATCGGAGTTGTCTCCGTTCCCGACAACAGGATCTAGCTGAGTTAGCCGGGCGCTCTCGACAAGAGTAGCACCTAGTAGTCATTGCCCCACGGGAAGAGAGGGCGCTAAGCGGGGAAAGGGGAAAGACAGACT
CXSensor_hu6_Small_0214	1	1	AGCTCGTGAATTCCCTTTTCCTCCGTCAACCATGAAGTTCAACACGCCTTATTCGGAAACGTCCGACGGGGGGAGCGCTCAATCAGGCGATAGTCGAGGATAATGGATC	CCGTCGGACGTTTCCGAATA	CGTTCTAAACGGCTAGATGCTCGGTCTCACACCGCCGTCGGACGTTTCCGAATAGTTTGGAGACGGGATACCGTCTCTGATCCATTATCCTCGACTATCGCCTGATTGAGCGCTCCCCCCGTCGGACGTTTCCGAATAAGGCGTGTTGAACTTCATGGTTGACGGAGGAAAAGGGAATTCACGAGCTGAGGGCGCTAAGCGGGGAAAGGGGAAAGACAGACT
CXSensor_hu6_Small_0215	0	0	GATTGGTAGAATCAACCCTTACATAAGCCCCGCGAAAGCTTTCCGGCTATGGTAAGCCGAGTTGTCTTACAACCTGCTATGACTTCACCATGGCGGGGTTGCGCGGATC	GGCACGATTGCCCCCGATAT	CGTTCTAAACGGCTAGATGCTCGGTCTCACACCGGGCACGATTGCCCCCGATATGTTTGGAGACGGGATACCGTCTCTGATCCGCGCAACCCCGCCATGGTGAAGTCATAGCAGGTTGTAAGACAACTCGGCTTACCATAGCCGGAAAGCTTTCGCGGGGCTTATGTAAGGGTTGATTCTACCAATCGAGGGCGCTAAGCGGGGAAAGGGGAAAGACAGACT
CXSensor_hu6_Small_0216	1	0	TGAGGAAAGCCTCGGAATACAGTCTCATAGCGCCAAGATCAGATCGCCACCGATTGGGACAACTACGGGATACGCTCTTCCCTCTTCCATGGTGTTTGATAGCGGGATC	CTCCGGACGTCGCATGTTAC	CGTTCTAAACGGCTAGATGCTCGGTCTCACACCGCTCCGGACGTCGCATGTTACGTTTGGAGACGGGATACCGTCTCTGATCCCGCTATCAAACACCATGGAAGAGGGAAGAGCGTATCCCGTAGTTGTCCCAATCGGTGGCGATCTGATCTTGGCGCTATGAGACTGTATTCCGAGGCTTTCCTCAGAGGGCGCTAAGCGGGGAAAGGGGAAAGACAGACT
CXSensor_hu6_Small_0217	0	0	CGTACCGCTTGCTCAAAAAGCGTATGATTGACCGTGTCCTTCGACGTGGAGGTGACACGTGATGTCGTTCGTGCAGGGTTACGTCTACAGAAAAAGCGGCCTCTGGATC	TGGTTGCCCTACGTGCCGGA	CGTTCTAAACGGCTAGATGCTCGGTCTCACACCGTGGTTGCCCTACGTGCCGGAGTTTGGAGACGGGATACCGTCTCTGATCCAGAGGCCGCTTTTTCTGTAGACGTAACCCTGCACGAACGACATCACGTGTCACCTCCACGTCGAAGGACACGGTCAATCATACGCTTTTTGAGCAAGCGGTACGGAGGGCGCTAAGCGGGGAAAGGGGAAAGACAGACT
CXSensor_hu6_Small_0218	1	0	GATCCTTGGCCGTTCGTTGCATACAGGTTATCAATAATTGCATCCGCCAGCCAACTTCCACCCGTAGTGGTGTTAAGGGAATATAAGCCCACTGCCGCACGGCAGGATC	ATGGCGTGCGAATGCGTCGA	CGTTCTAAACGGCTAGATGCTCGGTCTCACACCGATGGCGTGCGAATGCGTCGAGTTTGGAGACGGGATACCGTCTCTGATCCTGCCGTGCGGCAGTGGGCTTATATTCCCTTAACACCACTACGGGTGGAAGTTGGCTGGCGGATGCAATTATTGATAACCTGTATGCAACGAACGGCCAAGGATCGAGGGCGCTAAGCGGGGAAAGGGGAAAGACAGACT
CXSensor_hu6_Small_0219	0	0	TAATATTGGGAATGTCTTCAGCGGGCCAATACCCCATCAAGCGTCGAGGAGGCAGAACCGTTGCTCTGACGTGACTCGGTATGCAATTCCAAGAGTCCACCGATGGATC	ACCTCGTAAGACGACGTCGC	CGTTCTAAACGGCTAGATGCTCGGTCTCACACCGACCTCGTAAGACGACGTCGCGTTTGGAGACGGGATACCGTCTCTGATCCATCGGTGGACTCTTGGAATTGCATACCGAGTCACGTCAGAGCAACGGTTCTGCCTCCTCGACGCTTGATGGGGTATTGGCCCGCTGAAGACATTCCCAATATTAGAGGGCGCTAAGCGGGGAAAGGGGAAAGACAGACT
CXSensor_hu6_Small_0220	1	0	AGATTCACCTTCGGACAGGGCGCAATTGGATGTTATCCCAACTTGCCCCAATTCAATGGCCTGAAGACGTTAATCACACAGAGGGGGCGCGCTATCGCATTCTAGGATC	ACGCGCATAGTATCCGTTTT	CGTTCTAAACGGCTAGATGCTCGGTCTCACACCGACGCGCATAGTATCCGTTTTGTTTGGAGACGGGATACCGTCTCTGATCCTAGAATGCGATAGCGCGCCCCCTCTGTGTGATTAACGTCTTCAGGCCATTGAATTGGGGCAAGTTGGGATAACATCCAATTGCGCCCTGTCCGAAGGTGAATCTGAGGGCGCTAAGCGGGGAAAGGGGAAAGACAGACT
CXSensor_hu6_Small_0222	1	0	CCCCGCGTCAGGGGGGTATATGGTCTATACCATATGACCAATCCGGCCGAAGAGAACGGGCGGTACGACCTGAGTACCTACATGCCAAATGTTCAAGTTGATGCGGATC	GTCGTACCGCCCGTTCTCTT	CGTTCTAAACGGCTAGATGCTCGGTCTCACACCGGTCGTACCGCCCGTTCTCTTGTTTGGAGACGGGATACCGTCTCTGATCCGCATCAACTTGAACATTTGGCATGTAGGTACTCAGGTCGTACCGCCCGTTCTCTTCGGCCGGATTGGTCATATGGTATAGACCATATACCCCCCTGACGCGGGGGAGGGCGCTAAGCGGGGAAAGGGGAAAGACAGACT
CXSensor_hu6_Small_0223	0	0	TGCTTATCTACATGTGCTGCTAGGTAATGGCCCTAGAAATGCTGACCGTCGGCTGCAGCACAGGGCAGAACAGGACAATCATTGCTCCATGAGCACGCTTTCTGGGATC	GATCCGTATTCGCGCAAGAC	CGTTCTAAACGGCTAGATGCTCGGTCTCACACCGGATCCGTATTCGCGCAAGACGTTTGGAGACGGGATACCGTCTCTGATCCCAGAAAGCGTGCTCATGGAGCAATGATTGTCCTGTTCTGCCCTGTGCTGCAGCCGACGGTCAGCATTTCTAGGGCCATTACCTAGCAGCACATGTAGATAAGCAGAGGGCGCTAAGCGGGGAAAGGGGAAAGACAGACT
CXSensor_hu6_Small_0224	1	0	TACGCATCCTGCAGGGTAGAAAAGAACTGTCATGCAATTCTGGTTTCCGAGGGTGCATCACGCACTGCCTACTCATCTGAAGGGGGCAGCCCCTAGACTTGTGCGGATC	GGCATCCGGAGTACGTTCGC	CGTTCTAAACGGCTAGATGCTCGGTCTCACACCGGGCATCCGGAGTACGTTCGCGTTTGGAGACGGGATACCGTCTCTGATCCGCACAAGTCTAGGGGCTGCCCCCTTCAGATGAGTAGGCAGTGCGTGATGCACCCTCGGAAACCAGAATTGCATGACAGTTCTTTTCTACCCTGCAGGATGCGTAGAGGGCGCTAAGCGGGGAAAGGGGAAAGACAGACT
CXSensor_hu6_Small_0225	0	0	AAGCTGCTCGGGGGCACTTCCATGAATTGTGGTGCGTCCTCGGGAGTCATGGGGTCCACGTTTGAACATTTGACAGAAACGTAGCATCATTCACCTGTCCAAGTGGATC	GGCCGATTTACGTTGGCGGC	CGTTCTAAACGGCTAGATGCTCGGTCTCACACCGGGCCGATTTACGTTGGCGGCGTTTGGAGACGGGATACCGTCTCTGATCCACTTGGACAGGTGAATGATGCTACGTTTCTGTCAAATGTTCAAACGTGGACCCCATGACTCCCGAGGACGCACCACAATTCATGGAAGTGCCCCCGAGCAGCTTGAGGGCGCTAAGCGGGGAAAGGGGAAAGACAGACT
